# Supplementary material for: Multiscale, mechanistic model of Rheumatoid Arthritis to enable decision making in late stage drug development
Source: NPJ Syst Biol Appl. 2024 Nov 4;10:126. doi: 10.1038/s41540-024-00454-1 (PMC11535547; doi:10.1038/s41540-024-00454-1)
Supplement: Supplementary file 1 — Supplementary Data 1 [file 41540_2024_454_MOESM1_ESM.xlsx]

## Sheet: Readme
Sheet name	Information
Steady_State_cells_cytokines	Consolidates the information on cell and cytokine numbers (mean/median and range) estimated from literature. These numbers are used to derive the steady state levels of cells and cytokines for calibrating the reference VP
conversion cells/mm2_cells/ml	The calculation for converting cells/mm2 obtained from biopsy data to cells/ml to be used in the model
Clinical trial	Consolidates the information on clinical trials to be used in model calibration

## Sheet: Steady_state_cells_cytokines
Cell numbers		*Cells/mm2 were converted to Cells/mL based on the method described in Preza et al
serial no	Cell type	Mean/Median	SD/IQR	Lower bound	Upper bound	Units	Converted to cells/mL*	Figure/ Table	Experimental Details	Reference1	Comments				comments	Relevance	Reference 1	Reference 2	Additional comments	other reference
1	Fibrocytes Like Synoviocytes (FLS)	441	35-2405	35	2405	cells/mm2	2.28E+07	Table 2	N= 36 patients with < 1 year of RA. Patients were followed up to a mean time of 58 months (range is 32-78). Patients were divided into two groups, group I(n=20) with less severe RA (larson score < 2 /year ) and group II with high severity(larson score > 2/year). The cell numbers are extracted from group II (n=16). The median value with lower and upper bound is reported.	Kraan et al, Ann Rheum Dis. 2004
	Fibrocytes Like Synoviocytes (FLS)	479	334	145	1147	cells/mm2		Table 1	N=9 patients with RA. Cell numbers counted by immuno histochemostry; treatments not mentioned. Value from the knee joint taken	Kraan et al, Arthritis Rheum. 2002
2	T cells ( all CD3+)	480	NR	137	2013	cells/mm2	7.87E+07	Table 2	N= 36 patients with < 1 year of RA, DMARD naive . Patients were followed up to a mean time of 58 months (range is 32-78). Patients were divided into two groups, group I(n=20) with less severe RA (larson score < 2 /year ) and group II with high severity(larson score > 2/year). The cell numbers are extracted from group II (n=16). The median value with lower and upper bound is reported.	Kraan et al, Ann Rheum Dis. 2004
3	CD4	403	NR	2	1702	cells/mm2	66100000	Table 2	N=24 patients with active RA. Active disease= >4 tender joints, >4 swollen joints of 28 joints assessed, and at least one of the following: erythrocyte sedimentation rate (ESR) >28 mm/h, serum C-reactive protein (CRP) levels >15 mg/litre, or morning stiffness >45 min. Baseline values (week 0) before therapy is reported here. Values are reported in IQR cells/mm2	Thurlings et al, Ann Rheum Dis. 2008
4	Th1	61	NR	18	71	% of CD4	40321000	Fig 2B	n=20 RA patient. Samples from knee joints of 20 patients with established RA who were receiving treatment with oral methotrexate (MTX) and low-dose prednisone. The data is reported in median and IQR. Fig 2B.	Arroyo-Villa et al, PLOS, 2012
5	Th17	2.19	NR	0.84	5.02	% of CD4	1447590	Fig 1B	n=20 RA patient. Samples from knee joints of 20 patients with established RA who were receiving treatment with oral methotrexate (MTX) and low-dose prednisone. The data is reported in median and IQR. Fig 1B	Arroyo-Villa et al, PLOS, 2012
6	Treg	19.6	NR	15.2	24	% of CD4	7902916	Table 2	n-=11 RA patients. The % of CD4+CD25+FoxP3+ cells in Synovial fluid was analysed by FACS. 3 of the patients were treated with steroids, DMARD or herbal medicines	Jiao et al, SJR,2007
7	CD8 cells	8	NR	0	27	cells/mm2	1.31E+06	Table 2	N=24 patients with active RA. Active disease= >4 tender joints, >4 swollen joints of 28 joints assessed, and at least one of the following: erythrocyte sedimentation rate (ESR) >28 mm/h, serum C-reactive protein (CRP) levels >15 mg/litre, or morning stiffness >45 min. Baseline values (week 0) before therapy is reported here. Values are reported in IQR cells/mm2	Thurlings et al, Ann Rheum Dis. 2008
8	B cells	182	NR	0	3456	cells/mm2	1.42E+07	Table 2	N= 36 patients with < 1 year of RA. Patients were followed up to a mean time of 58 months (range is 32-78). Patients were divided into two groups, group I(n=20) with less severe RA (larson score < 2 /year ) and group II with high severity(larson score > 2/year). The cell numbers are extracted from group II (n=16). The median value with lower and upper bound is reported.	Kraan et al, Ann Rheum Dis. 2004
	B cells	198	389			cells/mm2		Table 3	N=25, Early RA patients with < 1 yr of RA who are DMARD naive. Patients who were classfied as RA-RAaccording to the EULAR criteria were taken. CD22 is B cells	van de Sande et al, PLoS One, 2012
9	Plasma cells	410	NR	1	1212	cells/mm2	3.19E+07	Table 2	N= 36 patients with < 1 year of RA. Patients were followed up to a mean time of 58 months (range is 32-78). Patients were divided into two groups, group I(n=20) with less severe RA (larson score < 2 /year ) and group II with high severity(larson score > 2/year). The cell numbers are extracted from group II (n=16). The median value with lower and upper bound is reported.	Kraan et al, Ann Rheum Dis. 2004
10	Macrophages	2190	NR	192	6765	cells/mm2	4.94E+07	Table 2	Values are approximated from the reference based on values from sublining values. Value in the lining is 307; range 8- 1381. Refer to FLS comment for more details of experimental procedure.	Kraan et al, Ann Rheum Dis. 2004
11	Endothelial cells( sum of mature and immature vessels)	319	98	221	417	vessels/mm2	6.21E+07	Table1	Synovial arthroscopic biopsies from RA, osteoarthritis (OA) and normal controls were analyzed by double labeling of endothelium and pericytes/smooth muscle mural cells to identify and quantify mature/immature blood vessels.(n=82)	Izquierdo et al, PLOS, 2009
	Mature(CD31+/aSMA+)	294	95	199	389	vessels/mm2	see H15	Table 1	Synovial arthroscopic biopsies from RA, osteoarthritis (OA) and normal controls were analyzed by double labeling of endothelium and pericytes/smooth muscle mural cells to identify and quantify mature/immature blood vessels.(n=82)	Izquierdo et al, PLOS, 2009
	Immature(CD31+/aSMA-)	26	27	1	53	vessels/mm2	see H15	Table1	Synovial arthroscopic biopsies from RA, osteoarthritis (OA) and normal controls were analyzed by double labeling of endothelium and pericytes/smooth muscle mural cells to identify and quantify mature/immature blood vessels.(n=82)	Izquierdo et al, PLOS, 2009
	CD31 positive vessels	450	125-750	125	750	vessels/mm2	see H15	Figure 4	N=8 RA patients synovial biopsy. Most patients were treated with MTx.	Brouwer et al, 2009
	CD34 positivie vessels	650	450-800	450	800	vessels/mm2	see H15	Figure 4
Cytokine numbers
Anti-inflammatory		values with +- SD		Lower bound	Upper bound	Units	Converted to ng/mL	Figure/ Table	Experimental Details	Reference1
1	IL-10	1408.16		358	5501	pg/mL	1.40816	1A	n=11 RA patients. Synovial membrane cells were cultured at 10^6 cells/mL/well in 24 well plates and supernantants were harvested at 24 hours. IL-10 level was measured by ELISA	Katsikis et al.,1994
2	TGF-beta@ time 0	1.1	3.1	1.1	7.3	pM		Table 1	n=8 RA patients. Fresh minced tissues were incubated for 0 or 48 h in DME plus 1 mg/ mL BSA (0.25g tissue/10 mL media), the supernatants collected and TGF-beta concentration measured by radioreceptor assay	Lafyatis et al.,1989	Molecular weight of TGF-b is taken to be 44kDa since most of the protein is in inactive form.
	TGF-beta@ time 48 hours	89.7	70.5	19.2	230.7	pM	0.11661	Table 1	(the measured TGFb is mostly in inactive form. We assume that 10% of it is active and use the MWt of active TGFb to convert )
Pro-inflammatory
				Lower bound	upper bound	Units	Converted to ng/mL	Figure/ Table
1	TNF-alpha	904	1208	904	3320	pg/mL	0.904	Table 2	n=10. Synovial membrane cells were isolated from synovial tissue obtained from RA patients and placed in culture. Supernatants were harvested after 3 d in culture and cytokine levels determined by ELISA.	Williams et al.,1996
2	IL-6	289	238	51	714	ng/mL	289	Table 2	n=10. Synovial membrane cells were isolated from synovial tissue obtained from RA patients and placed in culture. Supernatants were harvested after 3 d in culture and cytokine levels determined by ELISA.	Williams et al.,1996
3	IL-1 beta	1208	1190	18	3588	pg/mL	1.208	Table 2	n=10. Synovial membrane cells were isolated from synovial tissue obtained from RA patients and placed in culture. Supernatants were harvested after 3 d in culture and cytokine levels determined by ELISA.	Williams et al.,1996
4	IL-17	7.02		2	25	pg/mL	0.00702	Fig 8b	n=12. Synovial tissue cells from 12 RA patients were cultured for 72 hours and IL-17 were measured by enzyme-linked immunosorbent assay.	Kotake et al.,1999
5	IFN-gamma	142	39	NR	NR	pg/mL	0.142	Fig 5A	n=12. Synovial tissue cells from 12 RA patients were cultured for 72 hours with or without PMA and A23187; 500 pg/mL IL-12, and IFN-y concentrations were measured by enzyme-linked immunosorbent assay. The data presented here is without any stimulation	Morita et al.,1998
6	IL-12	20.3	4.3	NR	NR	pg/mL	0.012	Fig 5A	n=12. Synovial tissue cells from 12 RA patients were cultured for 72 hours with or without PMA and A23187; 500 pg/mL IL-12, and IFN-y concentrations were measured by enzyme-linked immunosorbent assay. The data presented here is without any stimulation	Morita et al.,1998
7	VEGF	NR	NR	3500	4500	pg/mL		Fig 2	n=7. Monocytes (5*10^5/0.5 mL/well) or PMNs (2.5*10^6/0.5 mL/well) obtained from SF were layered onto unstimulated, semiconfluent RA FLS monolayers (obtained from synovial membrane) in 48-well plates. Supernatants were collected at 24 hours after coculture, then VEGF was measured by enzyme-linked immunosorbent assay.	Kasama et al.,2001
8	RF-IgM	70	NR	0.25	363	U/mg protein	700 (U/mL)	Fig 1a	n=21. Tissues obtd by arthroscopic or arthroplasty shaver biopsy, analysed by ELISA, normalised to total protein conc	Rosengran et al.,2008
	Anti CCP-IgG	90	NR	3.72	1176.48	U/mg protein	900 (U/mL)	Fig 1a	n=21. Tissues obtd by arthroscopic or arthroplasty shaver biopsy, analysed by ELISA, normalised to total protein conc	Rosengran et al.,2008
	Protein content of synovial extract	10mg	1.5	NR	NR	protein/mL		Text	n=10 RA patients; synovial tissue is extracted and protein content measured by DC protein reagent assay	Rosengran et al, 2003
9	GM-CSF	40	NR	NR	140	U/mL	0.4 to 1.4 ng/mL	Table 4	n=3 synovial tissue explants were cultured for 3 days. GMCSF measured by RIA. Conversion from Units to ng by using relationship 10U = 100 pg rhGM-CSF	Xu et al, 1988
	GM-CSF	75.8	23.3	NR	NR	pg/mL	0.07ng/mL	Fig 5A	n=21, RA patients, synovial fluids measured for GM-CSF by Luminex methods	Darrieutort-Laffite et al, 2014
10	RANTES	145	NR	30	390	pg/mL	0.145		n=11, Samples were added in duplicate to a 96-well microplate precoated with a polyclonal anti-human RANTES antibody. Following incubation and washing anti-human RANTES biotin-labelled detecting antibody plates were used. In the next stage poly-HRP streptavidin conjugate was added. Chromogen tetramethylbenzidine was used to develop colour reaction. Plates were read at 450 nm in an ELISA reader Al…	Stanczyk et al, 2005
11	BAFF	0.9	0.6	NR	NR	ng/mL	0.9	Fig 1B	n=15; RA patients. ELISA of synovial fluid	Moura et al, 2011
12	MCP-1	25	10 (SEM)	NR	NR	ng/mL	25	Fig 1	n=14; RA patients; synovial fluid ELISA	Koch et al, 1992
13	IL23	20	5	NR	NR	pg/ml	0.02	Fig 1B	n=22, RA patients; synovial fluid ELISA	Melis et al, 2010
14	MIP3a	3000	800 (SEM)	NR	NR	pg/mL	3	Fig 1	n=25, RA patients; synovial fluid ELISA	Ruth et al, 2003

## Sheet: conversion cellsmm2_cellsml
					Number of slices in which single cell is seen(expected value as calculated based on the method in Preza et al, 2015)	cell/mm2 * number of slices in 1mm / number of times a single cell is counted	1 ml = 1 cc i.e 1cm3 = 1mm3/1000
Cell name	type	Cell/mm2	Diameter (micrometers)	Slice thickness (T in microns)	Conversion factor	cells/mm3	cells/ml	Reference for cell diameter	Notes			Endothelial cells conversion from Vessels/mm2 to cells/mm2
FLS	Median	441	15.62	5	3.869	22796.6	2.27966e+07	Bionumbers	From bionumbers, we assumed that volume of human fibroblast to be similar to volume of human synovial fibroblast			Parameter measured	Range obtained from literature	Value used for calculation	Reference
	LB	35	15.62	5	3.869	1809.25	1.80925e+06					Diameter of endothelial vessels in RA synovium	5.3 to 50.6 um	28 um taken for calculation	Iguchi et al, 1986
	HB	2405	15.62	5	3.869	124322	1.24322e+08					Average dimensions of endothelial cells			Feletou et al, 2011
Endothelial	Mean	1403	18.66	5	4.52	62079.6	6.20796e+07					length	50-70um
	LB	972	18.66	5	4.52	43008.8	4.30088e+07					width	10-30um	20 um taken for calculation
	HB	1834	18.66	5	4.52	81150.4	8.11504e+07					length	0.1- 10 um
T cells	median	480	6.28	5	1.22	78688.5	7.86885e+07	Bionumbers	Range is 5-8 um			Conversion from vessels/mm2 to cells/mm2
	LB	137	6.28	5	1.22	22459	2.2459e+07					Average circumference of vessel	87.9646
	UB	2013	6.28	5	1.22	330000	330000000					Average number of endothelial cells/ vessel	4.39823
CD8	median	8	6.28	5	1.22	1311.48	1.31148e+06
	LB	0	6.28	5	1.22	0	0
	UB	27	6.28	5	1.22	4426.23	4.42623e+06
B cells	Median	182	10	5	2.57	14163.4	1.41634e+07	R Luz Elena Cano et al, Chapter 5, Introduction to T and B lymphocytes	8-10um			Endothelial cell numbers	Vessels/mm2	Cells/mm2
	LB	0	10	5	2.57	0	0					Median	319	1403.04
	UB	3456	10	5	2.57	268949	2.68949e+08					LB	221	972.009
Plasma cells	Median	410	10	5	2.57	31906.6	3.19066e+07	Bionumbers				UB	417	1834.06
	LB	1	10	5	2.57	77.821	77821
	UB	1212	10	5	2.57	94319.1	9.43191e+07
Macrophages	Median	2200	40	5	8.9	49438.2	4.94382e+07	Willam's Hematology, Monocytes and Macrophages	Range is 25-50um
	LB	200	40	5	8.9	4494.38	4.49438e+06
	UB	7000	40	5	8.9	157303	1.57303e+08

## Sheet: Clinical_trials
	NA = NOT APPLICABLE	NR = NOT REPORTED
Serial number	Therapy of interest	Paper	Name of Trial	Year of Clinical Trial	Placebo controlled	Phase	Arms	Route of administration	Duration of Trial	Background	No. of Patients	Previously took DMARDS (in %)	Previously took anti-TNFs (in %)	Methotrexate dosage, mg/week	Tender Joint counts	Swollen Joint Counts	CRP (mg/dl)	DAS28-CRP	Physician’s global assessment of disease activity (VAS)	Patient’s global assessment of disease activity	Patient’s assessment of pain, 100-mm VAS†				Tender Joint counts				Swollen joint counts			CRP (mg/dl)			Physician’s global assessment of disease activity (VAS)			Patient’s global assessment of disease activity			Patient’s assessment of pain, 100-mm VAS†		ACR-20	ACR-20	ACR-20	ACR-50	ACR-50	ACR-50	ACR-70
																							@12 weeks	@18 weeks	@24 weeks	@52 weeks	@12 weeks	@ 18 weeks	@24 weeks	@52 weeks	@12 weeks	@24 weeks	@52 weeks	@12 weeks	@24 weeks	@52 weeks	@12 weeks	@24 weeks	@52 weeks	@12 weeks	@24 weeks	@52 weeks	@12 weeks	@24 weeks	@52 weeks	@12 weeks	@24 weeks	@52 weeks	@12 weeks
2	Methotrexate	Strand et al, 1999	NA	1999	Yes	III	Methotrexate (Q1W)	Oral	12 months	MTX naive; corticosteroids and NSAIDs	182	56	NA	7.5 to 15	15.8+/-6.9	13.0+/-5.7	1.88+/-1.87	NR	5.9+/-1.7	5.4+/-2.3	5.8+/-2.2		-6.6+/-7.6	NR	NR	NR	-5.4+/-5.5	NR	NR	NR	-0.5+/-1.87	NR	NR	-2.4+/-2.7	NR	NR	-1.5+/-2.9	NR		-1.7+/-2.8	NR		46	NR	NR	23	NR	NR	9
2	Methotrexate	Strand et al, 1999	NA	1999	Yes	III	Placebo	Oral	12 months	MTX naive; corticosteroids and NSAIDs	118	60	NA	NA	16.5+/-6.3	14.8+/-6.2	2.47+/-2.67	NR	6.2+/-1.6	5.8+/-2.2	6.4+/-1.9		-3.0+/-8.4	NR	NR	NR	-2.9±6.1	NR	NR	NR	-0.47+/2.14	NR	NR	-1.0+/-2.5	NR	NR	-0.1+/-2.8	NR		-0.4+/-2.4	NR		26	NR	NR	8	NR	NR	4
3	Adalimumab	Kavanaugh et al, 2013	OPTIMA	2006-2010	yes	IV	Ada (40mg Q2W) + MTX (20 mg Q1W)	SC/Oral	26 weeks	Anti TNF and MTX Naive	515	11	0	20	23.3±12.2	15.4±9.0	23.5±25.4	5.7±1.0	57.3±18	56.7±23	56.5±25.1		NR	NR	NA	NR	NR	NR	NR	NR	NR	NR	NR	NR	NR	NR	NR	NR	NR	NR	NR	NR	NR	70	NR	NR	52	NR	NR
3	Adalimumab	Kavanaugh et al, 2013	OPTIMA	2006-2010	yes	IV	Placebo + MTX (20 mg Q1W)	Oral	26 weeks	Anti TNF and MTX Naive	517	10	0	20	22.9±13.4	14.3±9.1	23±27	5.5±1.1	54.3±19.3	56.9±23.5	55.3±23.5		NR	NR	NR	NR	NR	NR	NR	NR	NR	NR	NR	NR	NR	NR	NR	NR	NR	NR	NR	NR	NR	57	NR	NR	34	NR	NR
4	Tocilizumab	Yazici, et al, 2012	ROSE	2012	Yes	NA	TCZ (8mg/kg Q4W) + DMARDs (MTX 17 mg Q1W)	IV/Oral	24 weeks	DMARD-IR	409	68	37.8	17 +/- 4.68	29.7 ± 16.5	19.7 ± 12.4	174.3 ± 218.4	6.5+/-1	62.2 ± 18.25	62.3 ± 22.5	56.5 ± 22.6		NR	NR	NR	NR	NR	NR	NR	NR	NR	NR	NR	NR	NR	NR	NR	NR	NR	NR	NR	NR	50	45	NR	25	29	NA	12
4	Tocilizumab	Yazici, et al, 2012	ROSE	2012	Yes	NA	Placebo +DMARDs (MTX 17mg Q1W)	IV/Oral	24 weeks	DMARD-IR	205	70.2	38	17+/-10.71	30.4 ± 16.9	19.9 ± 12.1	171.4 ± 212.0	6.5+/-1	62.8 ± 18.33	61.7 ± 21.9	55.9 ± 22.8		NR	NR	NR	NR	NR	NR	NR	NR	NR	NR	NR	NR	NR	NR	NR	NR	NR	NR	NR	NR	29	25	NR	12	10	NA	5
[truncated: 9 more columns]
