# Supplementary material for: Multiscale, mechanistic model of Rheumatoid Arthritis to enable decision making in late stage drug development
Source: NPJ Syst Biol Appl. 2024 Nov 4;10:126. doi: 10.1038/s41540-024-00454-1 (PMC11535547; doi:10.1038/s41540-024-00454-1)
Supplement: Supplementary file 2 — Supplementary Data 2 [file 41540_2024_454_MOESM2_ESM.xlsx]

## Sheet: Readme
Sheet name	Information present in it
Model_parameters	List of all the parameters that are derived from literature, with references and calculations
Naming convention of parameters
Parameter nomenclature	Description	Estimated/ Obtained from literature
kg_celltype_baseline	Baseline Proliferation rate of the cell type	Estimated
kd_celltype_baseline	Baseline Apoptosis/ Degradation rate of the cell type	Obtained from literature
kin_celltype_baseline	Baseline Migration/influx rate of the cell type	Obtained from literature
slope_functionofcell_cytokine	Slope of cell function (proliferation, apoptosis, migration or secretion) as affected by the cytokine	Estimated
kp_cytokine_celltype	Production rate of cytokine by the cell type	Estimated
kcl_cytokine	Clearance rate of cytokine	Obtained from literature
Halfeffectconc_interaction_cell_cytokine	Km of interaction between cell and cytokine	Estimated	Assumed to be the same as the mean steady state concentration of the cytokine
Celltype_function_maxbycytokine	Vmax of effect of cytokine on function (apop,prolif, migration, secretion) of cell type	Obtained from literature
Pro_cytokine_effect
Anti_cytokine_effect

## Sheet: Model_parameters
FLS parameters	Units	Value in the model	Value from reference	Description	Healthy/ Disease specific	Reference	Figure/ Table	Description of experiment	Calculation	Comments
FLS parameters
kd_FLS_Baseline	1/day	0.1	0.145141	Calculated from reference	RA-FLS	Garcia et al, 2010	Fig 1c	Cultured rheumatoid arthritis (RA) fibroblast-like synoviocytes (FLS) were untreated (Basal), treated for 12 hours with 1 μg/ml anti-Fas antibody or pretreated for one hour with phosphoinositol-3 (PI3) kinase inhibitors (Wortmannine (Wort) or LY294002 (LY)) before Fas stimulation. Here, we have used the % apoptosis seen in basal, untreated RA -FLSi.e. 7% in 12hrs	t1/2= ln(100/(100-% apoptosis))/time of measurement in days i.e. ln(100/(100-7))/(12/24)
		0.0840166	0.0228918	Calculated from reference	RA-FLS	You et al, 2006	Fig 3b	Apoptosis induced by PUMA in p53-deficient human fibroblast-like synoviocytes (FLS). Cultured FLS were transfected with siRNA and then, 3 days later, with 10 μg of PUMA, PUMA-dBH3, or pCEP4. (b) Cell viability. Trypan blue exclusion was evaluated at 24 hours after cDNA transfection in 2.5 μg of siRNA-treated FLS. Data are presented as the percentage of non-viable cells. Here, the control transfec…	t1/2= ln(100/(100-% apoptosis))/time of measurement in days i.e. ln(100/(100-8.75))/4
FLSProlif_MaxbyTNFa	dimensionless	1.5	1.5	Calculated from Reference	RA-FLS	Huang et al, 2019	Fig 4B	Relative proliferation rates of RA FLS and OA FLS are compared at day 0 and day 4 in presence of 20ng/ml of TNF-a	Relative proliferation rate in the presence of TNF-a was reported as 2.5 wrt control of 1
			1.4	Calculated from Reference	RA-FLS	Audo et al, PLOS, 2018	Fig 3A	FLS were isolated from synovium of RA patients.FLS proliferation was evaluated by tritiated [3H] thymidine. FLS were stimulated for 48 hours with 20 ng/ml of TNF-a and then pulsed with [3H] thymidine (1 Ci/ well) for 24 hours. Results are presented as stimulation index (arithmetic mean of cpm from quadruplicate of stimulated culture / arithmetic mean of cpm from quadruplicate of non-stimulated cu…	Relative increase in proliferation of FLS due to IL-1b was 2.4 fold.
FLSProlif_MaxbyIL6	dimensionless	2	2	Calculated from Reference	RA-FLS	Hashizume et al, 2018	Fig 2B	In this study, three different clones of RA-FLS were used. Two clones of human RA-FLS were purchased from Cell Applications (San Diego, CA, USA) and one clone of RA-FLS was isolated from RA synovium. Growth measured by OD450 after 3 days of culture in presence of different combinations of cytokines. The effect of IL-6+sIL_6R was used since we assume that sIL-6R is available in the synovium	Both control and IL-6 (100ng/ml) showed OD450 of 0.6; while IL-6+sIL-6R showed OD of 1.8. Hence fold increase in proliferation is calculated as 1.8/0.6
IL6SecFLS_MaxbyIL1b	nanogram/(molecule*day)	1		IL-1b is necessary for secretion of IL-6 by FLS. Hence rate was estimated to match steady state cytokine levels	RA-FLS	Georganas et al, 2000	Fig 1A	Spontaneous and IL-1β-stimulated secretion of IL-6 and IL-8 by normal HDF and RA FLS. RA FLS and HDF were cultured and Control (IL-1β−), or IL-1β (IL-1β+) (1 ng/ml)-containing medium was added to the cells for 48 h. IL-6 and IL-8 quantified by ELISA, which is expressed in ng/ml.	11ng/ml secreted by RA-FLS in 48h after stimulations with 1ng/ml IL-1b, in absence of IL-1b, cells secrete <1ng/ml IL_1b
						Choi et al, 2009	Fig 1A	Effect of various cytokines on the expression of proinflammatory mediators in RA FLS. Synovial cells (2.5 E105 cells/60 mm ish/2 ml of serum free medium) were treated with each cytokine (10 ng/ml) for 24 h. The supernatants were collected and IL-6, IL-8 and PGE2 were analyzed using ELISA.	150ng/ml of IL-6 secreted by RA-FLS after stimulation with 10ng/mlIL-1b for 24h. 0.05ng/ml in absence
FLSProlif_MaxbyIL1b	dimensionless	1.4	1.4	Calculated from Reference	RA-FLS	Audo et al, 2018	Fig 3A	FLS were isolated from synovium of RA patients.FLS proliferation was evaluated by tritiated [3H] thymidine. FLS were stimulated for 48 hours with 10ng/ml of IL-1b and then pulsed with [3H] thymidine (1 Ci/ well) for 24 hours. Results are presented as stimulation index (arithmetic mean of cpm from quadruplicate of stimulated culture / arithmetic mean of cpm from quadruplicate of non-stimulated cul…	Relative increase in proliferation of FLS due to IL-1b was 2.4 fold.
FLSProlif_MaxbyIL17	dimensionless	1.2	1.05714	Calculated from Reference	RA-FLS	Zhang et al, 2009	Fig 4C	Thymidine incorporation was done for measuring proliferation. FLS were stimulated with 50ng/ml of IL-17; and were pulsed with 1 uCi thymidine for 16 hours, and incorporated radioactivity was measured as counts per minute using a beta-plate counter.	Counts were 7200 in presence of IL-17 whereas they were 3500 in control
FLSProlif_MaxbyTGFb	dimensionless	1.8	1.85714	Calculated from Reference	RA-FLS	Yoo et al, 2015	Fig 2 A	RA-FLS were cultured with 10ng/ml TGF-b for 72h after transfection with siRNA. Values from control experiments were used to calculate effect of TGF-b. Cell proliferation determined by BrdU incorporation and by Trypan blue exclusion	Relative increase in proliferation due to TGF-b as estimated by BrdU is 2.8 fold (1.6/0.56) ; as determined by Trypan blue exclusion is 32/25 i.e. 1.2. BrdU incorporation is used since it measures proliferation rate
VEGFSecFLS_MaxbyIL1b	dimensionless	1.3	1.79747	Calculated from reference	RA-FLS	Ryu et al 2006	Table1	Dose-dependent increase in VEGF secretion by RA synoviocytes when stimulated with IL1b (5-400 pg/ml) for upto 72 h.	VEGF production by FLS at 20pg/ml IL-1b Value 663 pg/ml VEGF at 72h and control at 72h is 237 pg/ml.
VEGFSecFLS_MaxbyIL1b	dimensionless		0.805263	Calculated from reference	RA-FLS	Cho et al, 2006	Fig 2A	RA-FLS incubated for 24h with 10ng/ml IL-1b.	Stimulated levels of IL-1b is 343 pg/ml and control levels are 190 pg/ml. Fold increase = 343/190
VEGFSecFLS_MaxbyIL6	dimensionless	0.4	0.354167	Calculated from reference	RA-FLS	Nakahara et al, 2003	Fig 2	Dose dependent secretion of VEGF by RA FLS in presence of IL-6 after 72h. Induction of VEGF production in RA-SF by proinflammatory cytokines. RA synovial fibroblasts were cultured for 72 hours with various concentrations of interleukin‐6 (IL‐6; 1–100 ng/ml)/soluble IL‐6 receptor (100 ng/ml), IL‐1β (0.05–5 ng/ml), and tumor necrosis factor α (TNFα; 0.1–10 ng/ml). Release of VEGF into culture super…	480 pg/ml secreted in absence of stimulation; 650pg/ml secreted with 100ng/ml IL-6 uin 72h. Fold increase is 1.4
VEGFSecFLS_MaxbyTNFa	dimensionless	0.4	0.352632	Calculated from reference	RA-FLS	Cho et al, 2006	Fig 2A	RA-FLS incubated for 24h with 1ng/ml TNF-a	Stimulated levels of TNF-a is 257 pg/ml and control levels are 190 pg/ml.
VEGFSecFLS_MaxbyTNFa	dimensionless		1	Calculated from reference	RA-FLS	Berse et al, 1999	Fig 1	Secretion of vascular endothelial growth factor (VEGF) by synovial fibroblasts stimulated with cyokines. The cytokines indicated were added to replicate wells containing confluent monolayers of human synovial fibroblasts (approx. 20 000 cells/well in 12-well plates) in 0.5 ml of serum-free medium. All cytokines were added at 10 ng/ml into triplicate wells to ensure saturating concentrations. Afte…	TNF-a does not have a significant effect on VEGF secretion
VEGFSecFLS_MaxbyIL17	dimensionless	1.3	1.29114	Calculated from reference	RA-FLS	Ryu et al 2006	Table1	Dose-dependent increase in VEGF secretion by RA synoviocytes when stimulated with IL17 (5-400 pg/ml) for upto 72 h.	VEGF production by FLS at 20pg/ml IL-17 Value 543 pg/ml VEGF at 72h and control is 237 pg/ml.
IL6SecFLS_MaxbyIL17	dimensionless	4.3	4.26923	Calculated from reference	RA-FLS	Fischer et al 2015	Fig. 1 A	Dose-dependent increase in IL6 secretion by RA FLS when stimulated with IL17. arly-passage human primary FLS from normal donors or RA patients were obtained and were precultured for 2days (usually 2_x0001_*10^4cells/well) at 37°C in 5% CO2. FLS from normal donors or RA patients were stimulated with IL-17 or TNF_x0001_-a for 72 hours, and production of cytokines (IL-6, IL-8, and G-CSF) was measure…	Saturation value of IL_6 at 10ng/mlIL-17 is 137ng/ml. Baseline value is 26 ng/ml
GMCSFSecFLS_MaxbyTNFa	dimensionless	5	5	Calculated from reference	Healthy FLS	Leizer et al, 1990	Fig 2	Synovial cells were incubated for 24 hours with l0E-12 to l0E-7 mol/L (1 to 10' U/mL) TNFa and supernatant GM-CSF and G-CSF measured by immunoassay.	0.3ng/ml GM-CSF produced in presence of 10-9 moles/L of TNF-a in 24h and 0.05ng/ml in absence. This is at saturation. Fold increase is 6
IL6SecFLS_MaxbyIFNg	dimensionless	2.1 (changed to 1.1)	1.08333	Calculated from reference	RA-FLS	Hwang et al, 2003	Fig 3 a	Induction of IL-6 in RA FLS after treatment with various proinflammatory cytokines. Cells were stimulated with 1000 U/ml IFN-γ for 24 hours and assayed for the production of IL-6 in culture supernatants by sandwich ELISA	IL-6 production was 2.5ng/ml in presence of IFN-g and 1.2 ng/ml in control
IL1bSecFLS_MaxbyIL10	dimensionless	0.5	0.485075	calculated from reference	RA-FLS	Katsikis et al, 1994	Table 2	RA synovial membrane cultures: cytokine levels produced by RA synovial membrane culture SM1376. Synovialmembrane culture was treated with either neutralizing rat monoclonal anti-ILl0 antibody 9D7 (2 #g/ml),isotype-matched control rat monoclonal GLl13, or 10 ng/ml of rIL10 for 24, 72, and 120 h.	402pg/ml of IL-1b were produced in 5 days by the culture. reduced to 204 pg/ml in 5 days
VEGFSecFLS_MaxbyTGFb	dimensionless	10 (capped at 10)	30	Calculated from reference	RA-FLS	Berse et al, 1999	Fig 1	Secretion of vascular endothelial growth factor (VEGF) by synovial fibroblasts stimulated with cyokines. The cytokines indicated were added to replicate wells containing confluent monolayers of human synovial fibroblasts (approx. 20 000 cells/well in 12-well plates) in 0.5 ml of serum-free medium. All cytokines were added at 10 ng/ml into triplicate wells to ensure saturating concentrations. Afte…	1500 pg/ml secreted by FLS in 24 with 10ng/ml of TGF-b.Control secreted 50 pg/ml in 24 h
TNFaSecFLS_MaxbyIL10	dimensionless	0.74	0.74	Calculated from reference	OA FLS	Broeren et al, 2016	Fig 5C	Data obtained from micromasses of synovial cell suspensions of five patients(OA) transduced with lentiviral vectors coding for PGK-luciferase, PGK-IL10 or CXCL10p-IL10 after formation of a synovial lining. Secretion of TNF -alpha was measured 24 hours after stimulation by 100 ng/ml LPS.	38 pg/ml TNF-a when the culture without IL-10 transfection was stimulated with LPS. 10ng/ml when the culture with IL-10 transfection was stimulated with LPS. Hence, effect of IL-10 = (38-10)/38 =0.74
MIP3SecFLS_MaxbyTNFa	dimensionless	10	10	Calculated from reference	RA-FLS	Migita et al, 2009	Fig 4	Effects of IL-1β, TNF-α and IL-17A on CCL20 production in RA synoviocytes. RA synoviocytes were cultured with increasing concentrations of IL-1β (∼1000 pg/ml), TNF-α (∼100 ng/ml), IL-17A (∼100 ng/ml) or SAA (∼1 μg/ml). After 24 h of culture, CCL20 levels were measured by ELISA.	100 pg/ml produced in 24h by synoviocytes in presence of 20ng/ml TNF-a (saturation)whereas control cells produced 10 pg/ml
MIP3SecFLS_MaxbyIL1b	dimensionless	10 (capped at 10)	15	Calculated from reference	RA-FLS	Migita et al, 2009	Fig 4	Effects of IL-1β, TNF-α and IL-17A on CCL20 production in RA synoviocytes. RA synoviocytes were cultured with increasing concentrations of IL-1β (∼1000 pg/ml), TNF-α (∼100 ng/ml), IL-17A (∼100 ng/ml) or SAA (∼1 μg/ml). After 24 h of culture, CCL20 levels were measured by ELISA.	150 pg/ml produced in 24h by synoviocytes in presence of 0.2ng/ml IL-1b (saturation) whereas control cells produced 10 pg/ml
MIP3SecFLS_MaxbyIL17	dimensionless	5	5	Calculated from reference	RA-FLS	Migita et al, 2009	Fig 4	Effects of IL-1β, TNF-α and IL-17A on CCL20 production in RA synoviocytes. RA synoviocytes were cultured with increasing concentrations of IL-1β (∼1000 pg/ml), TNF-α (∼100 ng/ml), IL-17A (∼100 ng/ml) or SAA (∼1 μg/ml). After 24 h of culture, CCL20 levels were measured by ELISA.	50 pg/ml produced in 24h by synoviocytes in presence of 100 ng/ml IL-17 (saturation) whereas control cells produced 10 pg/ml
MCP1SecFLS_MaxbyIL1b	dimensionless	10 (capped at 10)	120	Calculated from reference	RA-FLS	Li et al, 2012	Fig 1	Synovial tissues were collected from patients with osteoarthritis (OA) or rheumatoid arthritis (RA). Subsequently the FLS were treated with different cytokine stimuli including Interleukin (IL) -1b, tumor necrosis factor (TNF) -a and interferon (IFN) -g at gradient concentration for 24 h. The collected supernatant was applied in the following ELISA for the determination of the secretion level of …	RA-FLS produced 120ng/ml of MCP-1 in 24h whereas control cells produced 1ng/ml
MCP1SecFLS_MaxbyTNFa	dimensionless	10 (capped at 10)	160	Calculated from reference	RA-FLS	Li et al, 2012	Fig 1	Synovial tissues were collected from patients with osteoarthritis (OA) or rheumatoid arthritis (RA). Subsequently the FLS were treated with different cytokine stimuli including Interleukin (IL) -1b, tumor necrosis factor (TNF) -a and interferon (IFN) -g at gradient concentration for 24 h. The collected supernatant was applied in the following ELISA for the determination of the secretion level of …	RA-FLS produced 160ng/ml of MCP-1 in 24h whereas control cells produced 1ng/ml
kcl_RANTES	1/day	33	33	Calculated from reference	Human invitro	Hillyer et al, 2005	Fig 3	Decay of chemokines from endothelial surface. Bone marrow endothelial cells were loaded with 500 ng/mL (a) CCL3 or (b) CCL5 for 90 min. The cells were cultured for a further 0–150 min at 37 ° C before assay of surface-bound chemokines by ELISA.	Cell bound RANTES is endocytosed in 30 mins. Half life is ln(2)/(0.5/24) =33 day-1. Serum chemokines are considered to have shorter half-lives of ~10mins (no ref available)
RANTESSecFLS_MaxbyTNFa	dimensionless	2	2	Calculated from reference	RA-FLS	Rathnaswami et al, 1993	Fig 6	Effect of cytokine combination on the secretion of RANTES and IL-8 chemokines in human rheumatoid synovial fibroblasts.Cells were grown to confluence in 75-cm’ culture flasks and stimulated for 24 h with TNFa (100 ng/ml), IL-10 (3 ng/ml), 1FN-y (100 ng/ml), and IL-4 (10 units/ml) either alone or in combination as indicated.	TNF-a is needed for RANTES secretion. In absence of TNF-a, no RANTES is produced. In presence, of 100 ng/ml of TNF-a 8ng/ml RANTES is produced in 24 h	2 (This is implemented such that either of TNFa or IL1b is essential to produce RANTES.... TNFa is 2x more efficient than Il1b at secreting RANTES. IFNg amplifies the prodcution by TNFa and IL1b). Applies for the below row as well
RANTESSecFLS_MaxbyIL1b	dimensionless	1	1	Calculated from reference	RA-FLS	Rathnaswami et al, 1993	Fig 6	Effect of cytokine combination on the secretion of RANTES and IL-8 chemokines in human rheumatoid synovial fibroblasts.Cells were grown to confluence in 75-cm’ culture flasks and stimulated for 24 h with TNFa (100 ng/ml), IL-10 (3 ng/ml), 1FN-y (100 ng/ml), and IL-4 (10 units/ml) either alone or in combination as indicated.	IL-1b is needed for RANTES secretion. In absence of IL-1b, no RANTES is produced. In presence, of 3 ng/ml of IL-1b, 4ng/ml RANTES is produced in 24 h	IL-1b seems to oppose RANTES secretion when in combination with TNF-a.IL-1b alone results in production of 4ng/mL RANTES;TNF-a alone results in 8ng/mL while the combination results in 4ng/mL again. Therefore TNF-Vmax is set to 2 while IL-1b Vmax is 1
RANTESSecFLS_byTNFa_MaxbyIFNg	dimensionless	2.75	2	Calculated from reference	RA-FLS	Rathnaswami et al, 1993	Fig 6	Effect of cytokine combination on the secretion of RANTES and IL-8 chemokines in human rheumatoid synovial fibroblasts.Cells were grown to confluence in 75-cm’ culture flasks and stimulated for 24 h with TNFa (100 ng/ml), IL-1b (3 ng/ml), 1FN-y (100 ng/ml), and IL-4 (10 units/ml) either alone or in combination as indicated.	IFN-g alone cannot induce RANTES secretion; in presence of 100ng/mL TNF-a, IFN-g increases RANTES secretion from 8ng/mL to 30ng/mL	by itself, IFN-g cannot secrete RANTES; in presence of TNF-a, it increases RANTES by 3 fold
RANTESSecFLS_byTNFa_MaxbyIFNg	dimensionless	2.75	2.75	Calculated from reference	RA-FLS	Rathnaswami et al, 1993	Fig 6	Effect of cytokine combination on the secretion of RANTES and IL-8 chemokines in human rheumatoid synovial fibroblasts.Cells were grown to confluence in 75-cm’ culture flasks and stimulated for 24 h with TNFa (100 ng/ml), IL-1b (3 ng/ml), 1FN-y (100 ng/ml), and IL-4 (10 units/ml) either alone or in combination as indicated.	TNF-a + IFN-g can synergistically increase RANTES secretion from 8ng/ml (with TNF alone) to 30ng/ml in presence of 100ng/ml of TNF-a and 100ng/ml of IFN-g in 24h
RANTESSecFLS_byIL1b_MaxbyIFNg	dimensionless	1.5	half of that in presence of TNFa	Calculated from reference	RA-FLS	Rathnaswami et al, 1994	Fig 7	Effect of cytokine combination on the secretion of RANTES and IL-8 chemokines in human rheumatoid synovial fibroblasts.Cells were grown to confluence in 75-cm’ culture flasks and stimulated for 24 h with TNFa (100 ng/ml), IL-1b (3 ng/ml), 1FN-y (100 ng/ml), and IL-4 (10 units/ml) either alone or in combination as indicated.	TNF-a + IL-1b show reduced RANTES secretion than TNF alone. 4ng/ml in presence of both whereas 8ng/ml in presence of TNF alone
IL6SecFLS_MaxbyRANTES	dimensionless	0.6	0.6	Calculated from reference	RA-FLS	Nanki et al, 2001	Fig 3A	CCL2, CCL5, and CXCL12 enhanced IL-6 and IL-8 production by RA FLS. RA FLS were cultured for 24h and then,the cells were incubated in DMEM supplemented where indicated with CCL2, CCL5, CXCL12, or TNF-a at 37°C for 24 h. IL-6 and IL-8 concentrations in the culture supernatant were assayed by ELISA, and the percentage of control of IL-6 and IL-8 concentrations was calculated.	50ng/ml CCL5 (saturation) increased IL-6 secretion by FLS by 160% of control in 24h
RANTESSecFLS_byIL1b_MaxbyIFNg	dimensionless	1.5	1	Calculated from reference	RA-FLS	Rathnaswami et al, 1993	Fig 6	Effect of cytokine combination on the secretion of RANTES and IL-8 chemokines in human rheumatoid synovial fibroblasts.Cells were grown to confluence in 75-cm’ culture flasks and stimulated for 24 h with TNFa (100 ng/ml), IL-1b (3 ng/ml), 1FN-y (100 ng/ml), and IL-4 (10 units/ml) either alone or in combination as indicated.	IL-1b(3ng/ml)+IFN-g(100ng/ml) secrete 8ng/ml of RANTES; IL-1b singly secretes 4ng/ml; IFN-g singly does not secrete any RANTES. IFN-g increases IL-1b mediated secretion of RANTES by 2 fold; IFN-g by itself does not have any effect
Endothelial cell parameters
Endoinflux_MaxbyVEGF	dimensionless	1.2	1.24	Calculated from reference	Human in vitro	Wang et al, 2011	Fig 4A	HUVEC infected or uninfected with adenovirus expressing mutationally activated Rac1 [Rac(V12)] were pretreated with vehicle or Mito-Vit-E (1 μM) for 6 h before they were exposed to vehicle or VEGF (50 ng/ml, 10 min). Cell migration was measured for 6 h by determining the change of transmonolayer electrical resistance after a wounding.	Change in electrical resistance in presence of 50ng/ml VEGF was 1400 ohms while in absence it was 625 ohms in 6h
kIn_Endo_Baseline	molecule/(milliliter*day)	45000	44736	Calculated from reference	Human in vitro	Yoshida et al,1996	Fig 2B	The differential migration of HUVEC cells due to VEGF determined for doses from 0 to 10ng/ml of VEGF. Number of cells adhering to the membrane in the Boyden chamber are determined after 5 hr in the presence of diff concentrations of VEGF in the upper and the lower chamber. Control has no VEGF and is used for estimating baseline migration rate	233 cells are adherent in absence of VEGF in 5 hrs. Volume of chamber is 25ul. Migration rate is calculated as 233*24*1000/(5*25) cells/ml/day
EndoProlif_MaxbyVEGF	dimensionless	2.75	2.75	Calculated from reference	Human in vitro	Seghezzi et al, 1998	Fig 3	Growth curves of HUVEC cells in the absence or in the presence of 30 ng/ml of VEGF The cells were grown for 5 days and counted with a hemocytometer	15000 HUVEC after 5 days in presence of 30ng/ml VEGF whereas control i.e. no with anti-VEGF antibody showed 4000 cells in 5 days. Fold increase due to VEGF is 15000/4000 = 3.25
Endoinflux_MaxbyTNFa	dimensionless	2.5	2.5	Calculated from reference	Human in vitro	Gao et al, 2002	Fig 1	Tumor necrosis factor-α (TNF-α) induced increases in cell migration. Confluent endothelial cell monolayers were treated with (B) or without (A) TNF-α at 200 units/ml for 18 h, and cell monolayers were wounded with a razor blade. The cells were then incubated for 5 h at 37°C in a serum-free medium. The number of cells migrated into the open area were determined under an inverted microscope.	no. of migrated per area in presence of 200 U/ml TNF-a was 14 while in absence of TNF-a it was 4 at the end of 18h. Ratio is 14/4=3.5
kd_Endo_Baseline	1/day	0.1	0.0924196	Calculated from reference	Human tumor	Hobson and Denekamp, 1984	Fig 5	Turnover times calculated from labelling indices. Nine human tumours were counted to estimate endothelial cell turnover. Average turnover of 7.5 days used (reported range is 5-10 days).	Values reported for human tumor are used since RA is an inflammation and is known to have increased endothelial turnover as compared to normal endothelium ref. Walsh et al, 1998.
EndoApop_MaxbyTNFa	dimensionless	1.7	1.66667	Calculated from reference	Human in-vitro	Jiang et al, 2016	Fig 2B	HUVEC cells treated with DMSO and TNF-a at 50 and 500 ng/ml for 24h and % apoptosis measured by Annexin V/ FITC	16% apoptosis is observed in presence of 500ng/ml TNF-a whereas control shows 6% apoptosis
EndoApop_MaxbyVEGF	dimensionless	0.7	0.689655	Calculated from reference	Human in vitro	Munshi et al, 2002	Fig 1	VEGF inhibits LPS-induced apoptosis. Apoptosis was assessed by ELISA or TUNEL method. HUVEC were serum starved with or without VEGF (100 ng/ml) for 4 h before LPS (10–1000 ng/ml) stimulation for 24 h and were untreated, treated with LPS (100 ng/ml), or VEGF (100 ng/ml), or pretreated with VEGF (100 ng/ml) followed by LPS treatment (100 ng/ml) for 24 h. Fold increase in apoptosis at the end of 24h…	Max fold increase in apoptosis 2.9 with 100ng/ml LPS. This reduced to 1.1 fold due to 10ng/ml VEGF and 0.9 with 100ng/ml VEGF. We take 100ng/mlLPS and 100 ng/ml VEGF as saturating conc and calculate fold reduction in apoptosis as (2.9-0.9)/2.9
Endoinflux_MaxbyIL6	dimensionless	1.7	1.73333	Calculated from reference	Human in vitro	Nilsson et al, 2005	Fig 5	The ability of IL-6 to induce migration of endothelial cells (ovarian, skin and mesenteric endothelial cells) was evaluated by Boyden chamber assay and quantified by bright field microscopy.Fold increase in migration due to IL-6 50, 100 and 200 ng/ml reported at the end of 20h.	IL-6 100ng/ml shows max effect in ovarian and skin endothelial cells and so we are selecting fold increase reported at that concentration. Ovarian endothelial cells show 3 fold increase in migration at 100ng/ml IL-6; Mesenteric and skin ECs show 1.1 fold increase. Average fold increase due to 100ng/ml IL-6 is (3+1.1+1.1)/3
EndoProlif_MaxbyIL1b	dimensionless	0.2	0.21	Calculated from reference	Human in vitro	Browning et al, 2008	Fig 3	Growth curves of human macular inner choroidal endothelial cells measured using the WST-1 assay, in the presence of different growth factors at different concentrations from 9pmol/l to 1000 pmol/l. % proliferation with respect to control is reported	Max increase in proliferation with respect to IL-1b is 20%
Endoinflux_MaxbyIL17	dimensionless	1.1	1.13333	Calculated from reference	Human in vitro	Pickens et al, 2010	Fig 3A	Dose response curve of IL-17-induced HMVEC chemotaxis. IL-17 HMVEC chemotaxis was performed in a Boyden chemotaxis chamber with varying concentrations of IL-17 from 0.001ng/ml to 100ng/ml at the end of 2hrs of incubation	No. of HMVEC migrated with PBS is 16cells/HPF; the effect saturates beyond 1ng/ml at approx 32 cells/HPF. So, effect of IL-17 is 32/15
Endoinflux_MaxbyTGFb	dimensionless	0.7	0.206897	Calculated from reference	Human in vitro	Ma et al, 2006	Fig 5	Blockage of MCP-1 activity impaired VSMC recruitment induced by TGF-β–treated ECs. HUVECs were first seeded to the lower wells of transwell chambers and pretreated with mock (i-iii) or TGF-β1 (iv-vi) for 24 hours. Then anti–TGF-β antibody (ii,vi), SB431542 (10 μM) (iii), or anti–MCP-1 antibody (v) was added into the lower wells 1 hour before VSMCs were seeded in the upper wells. After 20 hours, t…	Mock(i) showed 58 cells migrated while TGFb1 treatment for 24hrs (iv) showed 70 cells migrated; thus fold increase in migration due to TGFb1 is 70/58	The value was optimised based on response to different therapies and was not altered subsequently
VEGFSecEndo_MaxbyTGFb	dimensionless	3	3	Calculated from reference	Healthy human in-vitro	Krishnan et al, 2015	Fig 2 B and D	hCMEC were seeded in full medium, serumstarved for 24 h, and then cultured in the absence or presence of TGF-β at the indicated concentrations in normoxia or hypoxia and assessed VEGF protein concentrations in the supernatant by ELISA at 24 h .Similar experiments as in A, B were performed to assess the time dependency of VEGF modulation by TGF-β.	0.2ng/ml VEGF is secreted in presence of 10ng/ml VEGF (saturation dose) in 24h under normoxic conditions; while vehicle control produces 0.05ng/ml. Fold increase is 0.2/0.05
EndoProlif_MaxbyGMCSF	dimensionless	0.6	0.565217	Calculated from reference	Healthy human in-vitro	Bussolino et al, 1991	Table 1	HUVEC cells were grown for 4d in presence of 100 ng/ml of GM-CSF and counted by fluorimetric DNA assay	No. of HUVEC cells at the end of 4 days in presence of 100ng/ml GM-CSF was 36*1e4 whereas control was 23*1e4.
Endoinflux_MaxbyGMCSF	dimensionless	1.8	1.84	Calculated from reference	Healthy human in-vitro	Bussolino et al, 1991	Table 1	Migration of HUVECs was assayed using Boyden's chamber in presence of 100ng/ml GM-CSF for 6 h	No. of HUVEC cells migrated at the end of 6h in presence of 100ng/ml GM-CSF was 71 whereas control was 25
RANTESSecEndo_MaxbyTNFa	dimensionless	10	11	Calculated from reference	Healthy human in-vitro	Hanlon et al, 2019	Fig 3B	TNFa regulates cytokine/chemokine secretion in HUVEC. HUVEC were cultured in the presence of increasing concentrations of TNFa (0.01, 0.1, 1 ng/ml) for 24 h. Bar graphs showing the measured secretion of IL-6, MCP-1, IL-8, GROa, and RANTES from HUVEC (n = 10–11) following the outlined treatments by ELISA.	Max fold induction of RANTES is with 1ng/ml of TNF-a. This leads to secretion of 600pg/ml of RANTES. Basal secretion in absence of induction is 50pg/ml. Fold induction is 600/50
RANTESSecEndo_byTNFa_MaxbyIFNg	dimensionless	1.5	15	Calculated from reference	Healthy human in-vitro	Terada et al, 1996	Fig 2	Comparison of the RANTES release from HMMECs (Human mucosal microvascular endothelial cells) induced by the combined stimulus TNF-a and IFN-g, or by IL-lb.	TNF-a(10ng/ml) and IFN-g(100U/ml) together resulted in 640 pg/ml of RANTES while in absence of any cytokine 40 pg/ml RANTES is produced in 36h.	This kept as 1.5 in the model because 15 is the total effect of TNFa and IFNg. Given TNFa effect is 10, IFNg effect of 1.5 leads to the 15x rate.
RANTESSecEndo_MaxbyIL1b	dimensionless	3	3	Calculated from reference	Healthy human in-vitro	Terada et al, 1996	Fig 2	Comparison of the RANTES release from HNECs and from HMMECs induced by the combined stimulus TNF-a and IFN-g, or by IL-lb.	IL-1b (10ng/ml) resulted in 160pg/ml of RANTES while in absence of any cytokine is 40pg/ml in 36h
Macrophage parameters
IFNgSecMacro_MaxbyIL12		1 (IL12 is already implemented as being essential for IL12 production. That's why carries a value of 1)	1	Calculated from reference	Healthy in-vitro	Darwich et al, 2009	Fig 3	Production of interferon (IFN)-γ by different cell subsets subjected to various stimuli measured by enzyme-linked immunosorbent assay (ELISA) and enzyme-linked immunosorbent spot (ELISPOT) assays. Lanes 8 and 9 show the production of IFN-γ by bronchoalveolar lavage (BAL) macrophages, cultured in medium alone (lane 8) or with IL-12 plus IL-18 for 72 hr.	IFN-g in the absence of stimulation is 10pg/mL whereas in the presence of 100ng/mL IL-12 and 100ng/mL IL-18 is 9449pg/mL. No induction in absence of either cyctokine. Fold induction is 9450/10	945. Since effect very high, take as IL-12 essential for secretion of IFNg
MacroApop_MaxbyTNFa		0.8	0.818182	Calculated from reference	Healthy human in-vitro	Kiener et al, 1997	Fig 3A	Effect of IFN-γ, IL-4, GM-CSF, TNF-α, and LPS on the Fas apoptotic pathway in peripheral monocytes. (A) Apoptosis. Elutriated peripheral monocytes were cultured at 1 × 106/ml in polypropylene tubes in RPMI media containing 1 μg/ml polymyxin B together with no additions, 10 ng/ ml TNF-α, 500 U/ml IL-4, 500 U/ml IFN-γ, 5 μg/ml LPS or 10 ng/ml GM-CSF. After 18 h at 37°C, the cells were harvested by …	In absence of any treatment, 55% of monocytes were apoptosed at the end of 18h; whereas in the presence of 10ng/mL TNF-a, the % of apoptosis is 10. Thus, the fold reduction in monocyte apoptosis due to TNF-a is (55-10)/55
MacroApop_MaxbyIFNg			0.818182	Calculated from reference	Healthy human in-vitro	Kiener et al, 1997	Fig 3A	Effect of IFN-γ, IL-4, GM-CSF, TNF-α, and LPS on the Fas apoptotic pathway in peripheral monocytes. (A) Apoptosis. Elutriated peripheral monocytes were cultured at 1 × 106/ml in polypropylene tubes in RPMI media containing 1 μg/ml polymyxin B together with no additions, 10 ng/ ml TNF-α, 500 U/ml IL-4, 500 U/ml IFN-γ, 5 μg/ml LPS or 10 ng/ml GM-CSF. After 18 h at 37°C, the cells were harvested by …	In absence of any treatment, 55% of monocytes were apoptosed at the end of 18h; whereas in the presence of 500 U/mL IFN-g, the % of apoptosis is 10. Thus, the fold reduction in monocyte apoptosis due to IFN-g is (55-10)/55
MacroApop_MaxbyGMCSF			0.818182	Calculated from reference	Healthy human in-vitro	Kiener et al, 1997	Fig 3A	Effect of IFN-γ, IL-4, GM-CSF, TNF-α, and LPS on the Fas apoptotic pathway in peripheral monocytes. (A) Apoptosis. Elutriated peripheral monocytes were cultured at 1 × 106/ml in polypropylene tubes in RPMI media containing 1 μg/ml polymyxin B together with no additions, 10 ng/ ml TNF-α, 500 U/ml IL-4, 500 U/ml IFN-γ, 5 μg/ml LPS or 10 ng/ml GM-CSF. After 18 h at 37°C, the cells were harvested by …	In absence of any treatment, 55% of monocytes were apoptosed at the end of 18h; whereas in the presence of 10ng/mL GM-CSF, the % of apoptosis is 10. Thus, the fold reduction in monocyte apoptosis due to GM-CSF is (55-10)/55
kIn_Macrophage_Baseline	molecule/(milliliter*day)	12000	3.5E-3%	Calculated from Reference	RA patients in vivo	Thurlings et al, 2009	In the text - noted that 3.5*10e-3 % of infused monocytes reached the joints in 2 weeks	The migration of labelled autologous monocytes in RA patients using single photon emission computer tomography (SPECT). We isolated CD14+ monocytes by CliniMACS in 8 patients and labeled these with technetium-99m (99mTc-HMPAO). Monocytes were re-infused into the same patient. Using SPECT we calculated that a very small but specific fraction of 3.4×10−3 (0.95−5.1×10−3) % of re-infused monocytes mi…	Reported units of migration is out of total monocytes in peripheral blood. The model does not have a representation of peripheral blood, hence, this could not be implemented. However, the paper concludes that monocyte migration is slower than local retention and reduction in apoptosis of monocytes..	The number derived is taken as a qualitative constraint on the relative impact of influx of macrophages on the disease (as compared to proliferation). It is not used quantitatively
			77760	Calculated from reference	Healthy human in-vitro	Shahrara et al, 2009	Fig3	2*10e+6 monocytes were placed on top chamber of the Boyden chamber and number of adherent monocytes after 2 hours determined	162 monocytes were adherent in 2h absence of any cytokine. Assuming 25ul volume of Boyden chamber, Migration rate is calculated as 162*24*1000/(2*25) cells/ml/day
kd_Macrophase_Baseline	1/day	0.0619	0.0618754	Calculated from Reference	Healthy human in-vitro	Bonaterra et al, 2019	Fig 4	Apoptosis of LPS-activated human monocytes (in%): Effect of different concentrations of STW1, STW KI, STW KII or STW KIII on apoptosis in LPS-activated human monocytes cultured in serum-free medium. Diclofenac was used as an anti-inflammatory reference substance and ethanol as a vehicle control. Values are given as mean+SEM. P, significance vs.LPS-activated monocytes; n = 4.1ug/ml LPS was used	6% apoptosis of LPS activated monocytes seen after 24h. from this, rate is calculated as ln(100)/(100-6)/1
MacroInflux_MaxbyIL17	dimensionless	1.4	1.5	Calculated from reference	Healthy human in-vitro	Shahrara et al, 2009	Fig 2A	Dose response curve of IL-17-induced monocyte chemotaxis. IL-17 monocyte chemotaxis was performed for 2-3h in a Boyden chemotaxis chamber with varying concentration of IL-17 from 0.0001 to 100 ng/ml	900 cells/3hpf migrated in the presence of 50ng/ml IL-17 (saturation) whereas 360 cells/3hpf migrated in the control. Fold increase is 900/360
IL6SecMacro_MaxbyTNFa	dimensionless	2.5	2.5	Calculated from reference	RA-macrophages	Grabiec et al, 2010	Fig 1 A and B	Macrophages from RA patients were stimulated or not with 10ng/ml TNF-a for 24h and the secretion ofIL-6 measured using ELISA	Control macrophages produced 0.4ng/ml (Fig 1A) while the TNF-a stimulated ones produced 1.4ng/ml in 24h. Fold induction is 1.4/0.4
IL6SecMacro_MaxbyIL1b	dimensionless	1	1, IL-1b is needed for IL-6 production	Calculated from reference	Human in vitro	Choi et al, 2009		THP-1 macrophages were preincubated in serum-free media for 2 h and tten stimulated with 10ng/ml of IL-1b for 24h	175 pg/ml of IL-6 is produced by 10e6 THP-1 cells in 24h, in presence of 10ng/ml IL-1b
IL1bSecMacro_MaxbyIL17	dimensionless	1	1, IL-17 is essential for IL-1b secretion	Calculated from reference	Human in-vitro	Jovanovich et al, 1998	Table 1	IL-17 (50 ng/ml) induced release of 0.62 ng/ml of IL-1β from monocytic macrophages isolated from healthy PBMC, whereas control showed no secretion	Maximum secretion of IL-1b is with 200ng/ml IL-17 which resulted in 1400pg/ml of IL-1b in 24 h
TNFaSecMacro_MaxbyIL17	dimensionless	1	1; IL-17 is essential for TNF-a secretion	Calculated from reference	Human in-vitro	Jovanovich et al, 1998	Table 1	IL-17 (50 ng/ml) induced release of 1.25 ng/ml of TNF-a from monocytic macrophages isolated from healthy PBMC, whereas control showed no secretion	Maximum secretion of TNF-a is with 200ng/ml IL-17 which resulted in 3000pg/ml of TNF-a in 24 h
MacroProlif_MaxbyGMCSF	dimensionless	2.2	2.2	Calculated from Reference	Human in-vitro	Draijer et al,2019	Supplementary figure 2A	Proliferation of alveolar macrophages after 5 days of stimulation with a dose range (1-100 ng/mL) of GM-CSF.	Figure shows 320% proliferation in presence of 100ng/mL of GMCSF where untreated is normalised to 100%. We can use the data with the assumption that alveolar macrophages (resident macrophages in the Lung) are similar to the macrophages in the RA tissues
MacroInflux_MaxbyMCP1	dimensionless	2	2	Calculated from Reference	Human in-vitro	Macanas-Pirard et al, 2017	Fig 3A	THP-1 cells were seeded on the upper chamber of a transwell plate and incubated with various concentrations of CCL2 (1, 5, 10, 50, 100 and 200 ng/ml) in the lower chamber overnight to measure THP-1 cell migration.	Fold increase in migration over control is given. Maximum fold increase is 3 at MCP-1 conc of 10ng/ml.
TNFaSecMacro_MaxbyIL10	dimensionless	0.75	0.761905	Calculated from Reference	Healthy human	Armstrong et al, 1996	Fig 1A	LPS-mediated TNF-a production in recorded from alveolar macrophages againest a increasing concentration of IL-10 (1,10,50,100, 200 units of IL-10 +10 mg/ml of LPS). The effect of the last three concentration are considered (50,100 and 200 ug/ml) since this values were statistically significant .The max increase was calculated from TNF secreted in response to simulus from LPS. These observation ar…	2.1 ng/ml TNF is produced in control +LPS while 0.5ng/ml is produced in presence of 50, 100 and 200 units/ml IL-10 +LPS. Fold reduction is (2.1-0.5)/2.1
			0.692308	Calculated from Reference	Healthy human in-vitro	Williams et al, 2004	Fig 5a	LPS(10ng/ml) mediated induction of TNF-a is studied in presence or absence of IL-10 (10ng/ml).	6.5ng/ml of TNF-a seen in absence of IL-10 while 2 ng/ml is seen in presence of IL10. Fold reduction is (6.5-2)/6.5
IL6SecMacro_MaxbyIL10	dimensionless	0.8	0.818182	Calculated from Reference	Healthy human in-vitro	Williams et al, 2004	Fig 5b	LPS(10ng/ml) mediated induction of IL-6 is studied in presence or absence of IL-10 (10ng/ml).	5.5ng/ml of IL-6 seen in absence of IL-10 while 1 ng/ml is seen in presence of IL10. Fold reduction is (5.5-1)/5.5
MacroInflux_MaxbyTGFb	dimensionless	3.5	3	Calculated from Reference	Mouse data	Kim et al, 2006	Fig 1B	Assays were performed in transwell cell culture chambers with polycarbonate filters . Raw 264 cells preincubated with or without 5 ng/mL TGF-β1 for 1 hour or 24 hours were washed, resuspended in 200 μL DMEM-12, and then added to the upper reservoir. One milliliter of serum-depleted DMEM-F12 was added to the lower reservoir with or without chemotaxis reagents (1 μg/mL LPS, 50 U/mL IFN-γ, 100 nM fM…	shows Migration Index of 20 in absence of any cytokine after 24 h; whereas in presence of TGF-b, at the end of 24h, its 80. So, fold increase is 80/20 or 4
			2.2	Calculated from Reference	Human in vitro	Wahl et al, 1987	Fig 1B	TGF-beta-induced monocyte chemotaxis. MNL were isolated from peripheral blood, and lymphocyte or monocyte-enriched populations were separated by CCE as described (8). MNL (*) or monocytes (o) (CCE-purified) were assayed for chemotactic activity at 1 x 106 monocytes per ml.	No. of cells migrated at 0.05pg/ml of TGF-b is 25 cells/field whereas at 10pg/ml, it is 80. However, max migration occurs at 0.5pg/ml which is 120 cells/field. Fold increase in migration is 80/25
TNFaSecMacro_MaxbyAutoAb	dimensionless	7	7	Calculated from Reference	Human in vitro	Clavel et al, 2008	Fig 2a	Macrophages were incubated with immune complex of citrunillated fibronectin and ACPA (dose from 0 to 6.5 mg/ml) for 24h . Controls were non-citrunillated fibronectin and citrunillated fibronectin without ACPA added.	Max TNF-a secretion of 160 pg/ml was observed with 1.6mg/ml of ACPA+citrunillated fibronectin. Controls showed between 15 and 25 pg/ml of TNF-a. Avg control TNF-a conc is 20 pg/ml. Fold increase is 160/20
MCP1SecMacro_MaxbyIL1b	dimensionless	0.4	0.394737	Calculated from Reference	Human in vitro	Gavrilin et al, 2000	Fig 4	Total amount of pro-IL-1b in cell extract and cell culture media of monocytes incubated in the absence and presence of 7 nM MCP-1 as determined by ELISA. After different periods of time cultured media were collected, and cells were harvested and lysed. Equal amounts of cell lysate and equal volumes of culture media were analyzed and total amounts of IL-1b were calculated. 1, control cell extract;…	530 pg/ml of IL-1b(7nM) was secreted in 20h while 380 pg/ml was secreted in control medium
TNFaSecMacro_MaxbyGMCSF	dimensionless	3	3	Calculated from Reference	Human in vitro	Bergamini et al, 2000	Fig 1A	Macrophages are cultured and then exposed to either GMCSF+LPS or GMCSF + PMA. The concentration of TNF post LPS tx in presence of GMCSF is considered for the values here. Corresponding controls are also avaliable	Considering the observations from experiments done on day 3. The day 11 observations is not been considered owing to in-vitro culture limitations. On day 3, 6000pg/10e5 cells of TNF is produced with LPS and GM-CSF stimulation while control ; without GM-CSF shows 1500 pg/10e5cells.
kp_IL12Sec_byMacro	nanogram/(molecule*day)	1.1e-09	5e-08	Calculated from Reference	Human in vitro	Verrack et al, 2003	Fig 2	10E+5 M1 macrophages were seeded in 96 well plates in 200ul. Stimulated with LPS or mycobacteria and supernatent measured after 24h	Calculation: 50pg/ml of IL12 secreted in 24 h with LPS stimulation by ~ 1E+5 cells is 0.05*1e-6 ng/cell/day. Calculation2: In presence of 500 units/ml IFN-g, and LPS, 1ng/ml IL12 is secreted by1e+5 cells is 1e6ng/cell/day
kp_IL23Sec_byMacro	nanogram/(molecule*day)	1.1e-09	2e-06	Calculated from Reference	Human in vitro	Verrack et al, 2003	Fig 2	10E+5 M1 macrophages were seeded in 96 well plates in 200ul. Stimulated with LPS or mycobacteria and supernatent measured after 24h	Calculation: 200pg/ml of IL23 secreted in 24 h with LPS stimulation by ~ 1E+5 cells is 0.2*1e-6 ng/cell/day
MacroProlif_MaxbyTNFa		1	0.4	Effect of TNF on macrophage differentiation.. TNF is not a major factor for M1 polarization only 8% increase seen. IFN-g is most important for M1	Human in vitro	Lin et al, 2018	Fig 2A	U937 cells treated with 100nmol/l PMA + 2ug/ml TNF+ 20ng/ml IFN-g and % of M1 macrophages measured after 72 h
				Macrophages secrete more superoxide and iNOS in the presence of TNF-a. These effects are necessary for capturing efficacy of anti-TNF in RA. Hence macrophage proliferation is represented as increased in response to TNF-a	Human invitro	Fonesca et al, 2003	Kitagawa et al, 1996
MacroInflux_MaxbyRANTES	dimensionless	0.2	0.2	Calculated from reference	RA-macrophages	Volin et al, 1998	Table 1	RA SFs were assayed for their ability to induce chemotaxis of normal PB monocytes. The results represent 12 high power fields (3400) per sample. The ability of anti-RANTES antibodies to neutralize the chemotactic properties of RA SF was determined as percentage of suppression of migration compared with that of isotype control antibodies. Positive control migration in response to fMLP (1027 M) was…	20% suppression is reported in presence of Anti-RANTES.
General T cell parameters
TCellProlif_MaxbyIL6		6	6	Calculated from Reference	Healthy human in-vitro	Lotz et al, 1988	Fig 2	BSF-2/IL-6 effect on proliferation of purified T lymphocytes from peripheral blood . T lymphocytes that were essentially free of monocytes were cultured for 3 d in the presence of PHA (0 .5%) and the indicated doses of BSF-2/IL-6 . Proliferation was assayed by ['Hlthymidine incorporation .	IL-6 from 0.1 to 100 U/ml was used. Max proliferation was obtained for 100U/ml. Fold increase in presence of IL-6 is 35/5 cpm*10e-2
TCellinflux_MaxbyRANTES	dimensionless	10	10	Calculated from reference	Human in-vitro	Franitza et al, 2000	Fig 5	Effects of TNF-a on chemokine-induced T cell chemotaxis. Analysis of the directional migration of T cells (.94% CD31 T cells, of which .97% were CD45RO1 cells) toward RANTES (A) and SDF-1 (B) source (drop III) in the absence or the presence of either matrix-complexed TNF-a or soluble TNF-a added to drop II (i.e., migration zone) immediately before connecting the drops. The data introduced for eac…	Average migration in the absence of any chemokine is 2% (at 40-60 min timepoints) whereas in the presence of 100 ng/ml RANTES, it is 22% at 40-60 min. Hence, fold increase in migration due to RANTES is estimated as 22/2
TCellApop_MaxbyIL6		0.5	0.532258	Calculated from reference	Mouse in-vitro; however, many sources report similar effects; no human data available	Ayroldi et al, 1998	Table 3	3DO cells were cultured on anti-CD3–coated plates in the presence of different concentrations of IL-6. Data are the means of three experiments. The standard errors are omitted for clarity. Apoptosis of PI-stained nuclei, Fas, and FasL expression were evaluated by FACS analysis after 18 hours culture on anti-CD3–coated plates.	31% apoptosis in absence of IL-6 due to AICD in T cells whereas in presence of 20ng/mL IL-6 % apoptosis reduced to 14/6% in 18h
TCellProlif_MaxbyIL10		0.8	0.818182	Calculated from Reference	Healthy human in-vitro	Joss et al, 2000	Fig 5	IL-10 inhibits T cell proliferation at low superantigen doses. PBMC were stimulated with increasing doses of SEB and IL-10 was titrated. Proliferation was measured after 5 days. IL-10 did not influence stimulations with high SEB doses, but inhibited T cell proliferation induced by SEB doses lower than 1 ng/ml.	Max proliferation in absence of IL-10 was 55 cpm while at SEB of 0.37 ng/mland IL-10 of 100ng/ml, it was 10. Fold change due to IL-10 is therefore 55/10
TCellinflux_MaxbyTNFa	dimensionless	3.5	3.5	Calculated from Reference	RA patients	Rossol et al, 2013	Fig 1B	Ratio of migrating peripheral blood CD4 T cells from patients with RA in response to the indicated concentrations of soluble TNF was determined in Boyden chamber experiments	Chemotaxis was considered and not chemokinesis. Ratio of chemotaxis in presence and absence of ?1ng/mlTNFa for 20hrs
LymphoInflux_MaxbyMIP3	dimensionless	5	5	Calculated from Reference for T cells	Human in-vitro	Wu et al, 2007	Fig 6	Chemotactic migratory abilities of gastric T cells in response to the chemokine CCL20. (A) Gastric infiltrating lymphocytes isolated from different H. pylori-infected donors and gastric T cells were purified with MAC beads. The purity of T cells isolated was greater than 97% as determined using anti-CD3 MAb by flow cytometry. Purified gastric T cells were subjected to a chemotaxis assay (shaded h…	6% migration was observed for 100ng/ml CCL20 whereas 1% migration was observed in absence. Hence, fold increase is calculated as 6/1
			3	Calculated from reference for Bcells	Human in-vitro	Armaz-Gonzalez et al, 2018	Fig 4	CXCL13 and CCL20 exhibit synergistic effect on transmigration of B lymphocytes in vitro. a Migration in Transwell experiments of CD19+ B cells from PB of healthy donors. Chemotaxis induced by presence of CXCL13 (open circles) and CCL20 (open diamonds), as well as by their combination at different concentrations (filled circles). b Migration in Transwell experiments of CD19+ cells in presence of 1…	4 fold increase in migration seen with CCL20 with B cells from the peripheral blood while 3 fold increase is seen with B cells from synovial fluid. 3 fold is taken
Th1 parameters
Th1Prolif_MaxbyIL12		3.5	3.5	Calculated from Reference	Healthy human in-vitro	Athie-Morales et al, 2004	Fig1	Comparison of IFN-α and IL-12 as inducers of Th1 development. Human naive CD4+CD45RA+ T cells were activated with anti-CD3/anti-CD28 mAbs plus IL-2 in the absence (neutral) or the presence of IFN-α, IL-12, or IL-4. After 14 days, Th cells were restimulated and subjected to intracellular staining with specific anti-IL-4 and anti-IFN-γ mAbs and analyzed by flow cytometry. The percentages of IL-4- a…	IL-12 causes >90% of naive cells to conver to Th1 (IFN-g producing). In absence of IL-12 (but presence of IL-2 and antigenic stimulation), % of Th1 is 20. Fold increase is 90/20
kd_Th1_Baseline	1/day	0.65	0.650076	Calculated from Reference	Healthy human in vitro	Gorak-Stolinska et al, 2001	Fig 2B	Type 2 effector cells are resistant to AICD. T-cell subsets were induced to undergo AICD by stimulation with immobilized anti-CD3 in the presence of rIL-2 (100 U/ml) or IL-2 alone. (A) AICD of Th1 (}), Th2 (n), Tc1 (_x008c_), and Tc2 (3) subsets was measured by Annexin V/PI staining at timed intervals following restimulation and expressed as percentage specific apoptosis. The graph is representat…	15 % apoptosis of Th1 cells in 6h after activation with CD3 and CD28. Calculation of half life is done as t1/2= ln(100/(100-% apoptosis)/time of measurement in days
Th1prolif_maxbyTGFb	dimensionless	0.65	0.65	Calculated from Reference	Healthy human	Santarlasci et al,JOI, 2009	FIg 1	Effect of TGF-b (5 ng/mL) on the proliferative response of human Th1, Th2 and Th17 clones stimulated with anti-CD3 plus anti-CD28 mAb.Results are expressed as percent inhibition of T-cell blast proliferation after 5 days, as measured by3H-thymidine incorporation.	The value reflects the % inhibition of proliferarion by TGFbeta. The value is an average of 5 Th1 clones.
IFNgSecTh1_MaxbyIL10	dimensionless	0.65	0.65	Calculated from reference	RA-CD4	Yamana et al, 2004	Fig1	Dose response of IL-10 inhibition of interferon gamma (IFN-γ) production by CD4+ T cells after CD3 and CD28 costimulation in patients with rheumatoid arthritis (RA) CD4+ T cells were purified from peripheral blood mononuclear cells of three RA patients with anti-CD4 antibody. CD4+ T cells were stimulated by immobilized anti-CD3 antibody and anti-CD28 antibody in the presence or absence of diluted…	Max inhibition seen (with 100ng/ml of IL-10) is 65% in RA patients (35% of initial IFN-g is produced)
kIn_Th1_Baseline	molecule/(milliliter*day)	350000	360000	Calculated from reference	RA- CD4 cells	Zhang et al, 2005	Fig 3A	Chemotactic responses and transendothelial migration of CD4 T cells. The chemotactic response of CD4_x0001_T cell clones was determined in a modified Boyden chamber system. Increasing concentrations of the homing chemokine CXCL12 and of the inflammatory chemokine CCL5 were added to the lower chamber, and migration was measured after 2 hours (left panel).	3% of of 5e5 (500 ul) CD4 cells have migrated in the absence of any chemokine in 2h.Migration rate is calculated as 0.03*5e5*2*24/2
			480000	Calculated from reference	Healthy human in-vitro	Karkada et al, 2002	Fig 4	TEM of CD4+_x0002_ (A) and CD4_x0003_- (B) T cells in response to I-TAC. HUVEC monolayers were either unstimulated or stimulated with 200 U/ml of the indicated cytokines for 18 h. CD4_x0002_ or CD4_x0003_ T cells were labeled with 51Cr and used for TEM as outlined in Fig. 1. The migrated cells were collected and the values are expressed as percentage of total input radiolabeled cells. Data from o…	The CD4+ve cells were considere for calculation. Migration at the end of 1h is 5% for the control. Initial number of cells added to the well is 100ul of 2e+6 cells. Thus rate is calculated as: 0.05* 2e+5*2*24/1. Volume of well assumed to be 500ul.
		346667	200000	Calculated from Reference	Healthy human in-vitro (red since many assumptions)	Pittet et al, 2011	Fig 2B	HBECs were plated to the upper chamber of a Boyden chamber and then inflamed. Activated CD8 (A, B) and CD4 (C, D) T cells were added to the upper chamber and allowed to migrate for 24 hours in the presence of an isotype control antibody or blocking antibodies specific for PD-L1 and PD-L2. A-C. Graphs representing the number of CD8 (A) or CD4 (C) T cells migrating through the in vitro BBB for 3-5 …	10e+4 CD8 migrated in 24h. Size of the chamber was not given. Assumed to be 24 well plate. Hence volume of 500ul assumed for lower chamber. Migration rate calculated as 10e+4*2*24/24
kp_IFNg_byTh1	nanogram/(molecule*day)	2.78e-07	IL-12 is needed for IFN-g production by Th1.	Kp is adjusted to fit the fractional contribution of this cell type to steady state level of the cytokine	Healthy human in-vitro	Athie-Morales et al, 2004	Fig 8	Human naive CD4+CD45RA+ T cells were activated with anti-CD3/CD28 in the absence or the presence of IL-12, IL-2, and neutralizing anti-IL-2 as indicated. A, Supernatants were harvested after 72 h, and levels of IFN-γ were determined by ELISA. Results are shown as the mean ± SEM of triplicate cultures	40ng/ml IFN-g produced in 72h in presence of 20ng/ml IL-12 and 20ng/ml IL-2 (96 well plates 10e+5 cells). ; assuming that IL-12 is available and assuming a well volume of 200ul, secretion rate is 2.7 e-5 ng/cell/day
kp_GMCSFSec_byTh1	nanogram/(molecule*day)	2.78e-08		Calculated from Reference as 2.20E-07; however rate is adjusted to fit the fractional contribution of this cell type to steady state level of the cytokine	Healthy human in vitro	Rasouli et al, 2015	Fig 3 C	CD45RA−CD4+ T cells were purified from PBMCs. CD45RA−CD4+ T cells were cultured in serum-free medium for five days at a density of 1×106 cells/ml. Cells were stimulated with 1 μg/ml of anti-CD3 and 1 μg/ml anti-CD28 with or without addition of IFN-β.	1.1ng/ml of GM-CSF was secreted by 1e+6 CD4cells/ml in 5 days. Hence rate is 2.2e-7ng/cell/day. 0.00000022 secreted by CD4; same rate is used for Th1
Th1Apop_MaxbyIL12	dimensionless	0.26	0.264706	Calculated from Reference	Healthy human in-vitro	Estaquier et al, 1995	Fig 7	Apoptosis of CD4 and CD8 T cells in response to Fas ligation. PBMC from healthy individuals were depleted of CD8 or CD4 cells and were incubated for 18h in the presence or absence of Fas IgM, in the presence or absence of IL-12. IL-12 was added 30min before the Fas mab	CD4 cells from healthy people show a reduction from 10% avg apoptosis to 7% apoptosis in presence of IL-12; whereas CD8 does not show any effect of IL-12. CD4 from HIV infected people shows a reduction from 34% avg to 25% avg apoptosis
Th17 parameters
Th17Prolif_MaxbyIL1b	dimensionless	7	7	Calculated from reference	Healthy human in-vitro	Acosta-Rodriguez et al.,2007	Fig 2b	Intracellular cytokine staining of IL-17 and IFN-g in naive CD4+ T cells primed for 5 d with beads coated with anti-CD3 and anti-CD28, in the presence of IL-1b alone or with IL-6, plus neutralizing anti-IFN-g and anti-IL-4, with IL-2 or IL-2 plus IL-23 present from day 3 to day 12, and then stimulated for 5 h with PMA and ionomycin.	IL-1b alone causes an 8 fold increase in IL-17 positive cells, IL-23 alone causes a 1.5 fold increase. IL-1b+IL-23 caused an 11 .5 fold increase; IL-1b+IL-6 caused a 11.5 fold increase while all three in combination caused a 15 fold increase to reach a max of 33 % IL-17 positive cells at 12 days . From this, effect of IL-6 alone was estimated to lead to a 3.5 fold increase in IL-17 positive cells
IL17SecTh17_MaxbyIL1b	dimensionless	10	IL-1b is needed for secretion of IL-17; it is the main inducer of IL-17; 65 fold increase in IL-17 seen with IL-1b	Calculated from reference	Healthy human in-vitro	Acosta-Rodriguez et al.,2007	Fig 1b	ELISA of IL-17 and IFN-g in 36-hour culture supernatants of cell populations primed and expanded as described in a and then stimulated with anti-CD3 and PdBu.	6.5ngml was secreted by Th17 cells when stimulated with 10ng/ml IL-1b whereas control showed <0.1 ng/ml
IL17SecTh17_MaxbyIL6	dimensionless	1	IL-6 is needed for secretion of IL-17; it induces 10 times less IL-17 than IL-1b	Calculated from reference	Healthy human in-vitro	Acosta-Rodriguez et al.,2007	Fig 1b	ELISA of IL-17 and IFN-g in 36-hour culture supernatants of cell populations primed and expanded as described in a and then stimulated with anti-CD3 and PdBu.	0.5 ngml was secreted by Th17 cells when stimulated with 10ng/ml IL-1b whereas control showed <0.1 ng/ml
kd_Th17_Baseline	1/day	0.65	0.65	Calculated from reference	Healthy human in vitro	Gorak-Stolinska et al, 2001	Fig 2B	Type 2 effector cells are resistant to AICD. T-cell subsets were induced to undergo AICD by stimulation with immobilized anti-CD3 in the presence of rIL-2 (100 U/ml) or IL-2 alone. (A) AICD of Th1 (}), Th2 (n), Tc1 (_x008c_), and Tc2 (3) subsets was measured by Annexin V/PI staining at timed intervals following restimulation and expressed as percentage specific apoptosis. The graph is representat…	15 % apoptosis of Th1 cells in 6h after activation with CD3 and CD28. Calculation of half life is done as t1/2= ln(100/(100-% apoptosis)/time of measurement in days
Th17Prolif_MaxbyIL6	dimensionless	2.5	2.5	Calculated from reference	Healthy human in-vitro	Acosta-Rodriguez et al.,2007	Figure 2b	Intracellular cytokine staining of IL-17 and IFN-g in naive CD4+ T cells primed for 5 d with beads coated with anti-CD3 and anti-CD28, in the presence of IL-1b alone or with IL-6, plus neutralizing anti-IFN-g and anti-IL-4, with IL-2 or IL-2 plus IL-23 present from day 3 to day 12, and then stimulated for 5 h with PMA and ionomycin.	IL-1b alone causes an 8 fold increase in IL-17 positive cells, IL-23 alone causes a 1.5 fold increase. IL-1b+IL-23 caused an 11 .5 fold increase; IL-1b+IL-6 caused a 11.5 fold increase while all three in combination caused a 15 fold increase to reach a max of 33 % IL-17 positive cells at 12 days . From this, effect of IL-6 alone was estimated to lead to a 3.5 fold increase in IL-17 positive cells
Th17Prolif_MaxbyIL23	dimensionless	1	1	Calculated from Reference	Healthy human in-vitro	Wilson et al, 2007	Fig 3d	Human memory CD4+ T cells express IL-23R, produce substantial amounts of IL-17A and express the same set of cytokines as in vitro–polarized TH-17 cells. (d) Proliferation of CD4+CD45RO+ memory T cells treated for 3 d with IL-23, assessed by incorporation of [3H]thymidine. Data represent three experiments	5e3 cpm with 100ng/ml IL-23 in 3 days whereas 2.5e3 cpm was observed in absence of IL-23
IL17SecTh17_MaxbyIL23	dimensionless	1	1	Calculated from reference	Healthy human in-vitro	Wilson et al, 2007	Figure 3b	ELISA of IL-17A in cell-free supernatants of CD4+CD45RO+ memory T cells cultured for 3 d with IL-2 alone or in the presence of increasing concentrations of IL-23. Data represent three experiments	40ng/ml IL-17 in absence of IL-23 and 80ng/ml in presence of 10ng/ml IL-23 (saturating concentration)
kIn_Th17_Baseline	molecule/(milliliter*day)	100000 (Changed to 3.5E5. Same as Th1)	360000	Calculated from reference	RA- CD4 cells	Zhang et al, 2005	Fig 3A	Chemotactic responses and transendothelial migration of CD4 T cells. The chemotactic response of CD4_x0001_T cell clones was determined in a modified Boyden chamber system. Increasing concentrations of the homing chemokine CXCL12 and of the inflammatory chemokine CCL5 were added to the lower chamber, and migration was measured after 2 hours (left panel).	3% of of 5e5 (500 ul) CD4 cells have migrated in the absence of any chemokine in 2h.Migration rate is calculated as 0.03*5e5*2*24/2	This influx rate was calculated from Th1 cells. However, it is likely that Th17 cells have a lower rate of migration (Yamada et al, 2007). Hence, rate of migration of CD4 T cells was scaled as a function of their number in the peripheral blood; determined from Yamada et al for Th1 and Th17 and from ?? for Tregs
Treg Parameters
TregProlif_MaxbyIL6	dimensionless	0.4	0.444444	Calculated from reference	CD4 from Cancer	Lin et al, 2012	Fig 3b	PBMCs from 20 HCC (hepatocellular carcinoma) patients were taken, and cells were cultured in the presence of IL-6 +IFNg or only IFNg for 14 days. IFN-g is to induce the CIK (cytokine induced killer cell formation). After 14 days, the % of Tregs in the IFN-g induced vs IFN-g+IL-6 induced samples was analysed	In presence of IFN-g, % of Tregs formed out of total CD4 was 9 whereas in presence of IL-6+IFN-g, this was reduced to 5
kIn_Treg_Baseline	molecule/(milliliter*day)	160000	360000	Calculated from reference	RA- CD4 cells	Zhang et al, 2005	Fig 3A	Chemotactic responses and transendothelial migration of CD4 T cells. The chemotactic response of CD4_x0001_T cell clones was determined in a modified Boyden chamber system. Increasing concentrations of the homing chemokine CXCL12 and of the inflammatory chemokine CCL5 were added to the lower chamber, and migration was measured after 2 hours (left panel).	3% of of 5e5 (500 ul) CD4 cells have migrated in the absence of any chemokine in 2h.Migration rate is calculated as 0.03*5e5*2*24/2
kd_Treg_Baseline	1/day	0.65	0.65	Calculated from Reference	Heathy human in-vitro	Stolinska et al, J Leukoc Biol. 2001		Same as Th1
TregProlif_MaxbyTGFb	dimensionless	2.25	2.25	Calculated from Reference	Heathy human in-vitro	Schmidt et al, 2016	Fig 1	Human naïve CD4 T cells were cultured for 6 days in serum-free medium under the indicated conditions. T cells were stimulated with anti-CD3 and anti-CD28 antibodies plus 100 U/ml IL-2 (“Stim.”). Where indicated, 5ng/ml TGF-β1, was added. Percentages of Foxp3 positive cells measured by FACS for n = 13 to 23 different donors in 8 to 13 independent experiments. The upper panel shows percentage of Fo…	65% of CD25++ cells were also FoxP3+ in presence of TGFb whereas 20% of CD25++ were FoixP3+ in absence of TGFb (in presence of IL2) at the end of 6 days. Hence fold increase due to TGF-b is 65/20
TregProlif_MaxbyIFNg	dimensionless	0.3	0.5	Calculated from Reference	Mouse data	Olelekan et al, 2015	Fig 3		% of Tregs in presence of INF-g secreting B cells is 10 and in absence of IFN-g is 20%
CTL parameters
IFNgSecCTL_MaxbyIL12			IL-12 is necessary for IFN-g production by CD8	Calculated from Reference	Healthy human in-vitro	Coon et al, 1999	Fig 3	LSF abrogates IL-12-induced Tc1 differentiation of naive, human T cells. CD8/CD45RA T cells were stimulated at 2.5 3 105/ml with insoluble anti-CD3 (4 mg/ml) and anti-CD28 (1 mg/ml) with or without 1 ng/ml IL-12 in the absence or the presence of 40 mM LSF. After 7 days equal numbers of viable T cells were restimulated at the indicated concentrations for 24 h before harvesting cell-free culture su…	14ng/ml of IFN-g are secreted by 0.5e6/ml CD8 cells after 7 days of stimulation and 1 day of restimulation with anti CD3 and 1ng/ml IL-12. In absnce of IL-12 and only stimulation with anti CD3, no IFN-g is produced
kIn_CTL_Baseline	molecule/(milliliter*day)	15370	480000	Calculated from Reference	Healthy human in-vitro	Karkada et al, 2002	Fig 4	TEM of CD4+_x0002_ (A) and CD4_x0003_- (B) T cells in response to I-TAC. HUVEC monolayers were either unstimulated or stimulated with 200 U/ml of the indicated cytokines for 18 h. CD4_x0002_ or CD4_x0003_ T cells were labeled with 51Cr and used for TEM as outlined in Fig. 1. The migrated cells were collected and the values are expressed as percentage of total input radiolabeled cells. Data from o…	The CD4 -ve cells were considered as CD8 and used for calculation. Migration at the end of 1h is 5% for the control. Initial number of cells added to the well is 100ul of 2e+6 cells. Thus rate is calculated as: 0.05* 2e+5*2*24/1. Volume of well assumed to be 500ul.	The calculated value from the reference was too high to acheive the median steady state value determined from the literature and was reduced to fit the steady state
			300000	Calculated from Reference	Healthy human in-vitro (red since many assumptions)	Pittet et al, 2011	Fig 2A	HBECs were plated to the upper chamber of a Boyden chamber and then inflamed. Activated CD8 (A, B) and CD4 (C, D) T cells were added to the upper chamber and allowed to migrate for 24 hours in the presence of an isotype control antibody or blocking antibodies specific for PD-L1 and PD-L2. A-C. Graphs representing the number of CD8 (A) or CD4 (C) T cells migrating through the in vitro BBB for 3-5 …	15e+4 CD8 migrated in 24h. Size of the chamber was not given. Assumed to be 24 well plate. Hence volume of 500ul assumed for lower chamber. Migration rate calculated as 15e+4*2*24/24
kd_CTL_Baseline	1/day	0.14 (Changed to 0.8)	0.818269	calculated from reference	Healthy human in vitro	Gorak-Stolinska et al, 2001	Fig 2B	Type 2 effector cells are resistant to AICD. T-cell subsets were induced to undergo AICD by stimulation with immobilized anti-CD3 in the presence of rIL-2 (100 U/ml) or IL-2 alone. (A) AICD of Th1 (}), Th2 (n), Tc1 (_x008c_), and Tc2 (3) subsets was measured by Annexin V/PI staining at timed intervals following restimulation and expressed as percentage specific apoptosis. The graph is representat…	22 % apoptosis of Tc1 cells in 6h after activation with CD3 and CD28 whereas Tc2 cells showed 15% apoptosis. Average of these two values used to calculate half life of CD8 as 18.5% . Calculation of half life is done as t1/2= ln(100/(100-% apoptosis)/time of measurement in days
IFNgSecCTL_MaxbyIL6	dimensionless	0.5	0.5	Calculated from reference	Mouse data	Yang et al, 2016		IL-6 reduces INF-g secretion by approx 50% in CD8 cells
CTLProlif_MaxbyIL1b	dimensionless	1	1	Calculated from reference	Mouse data	Curtsinger et al, 2005		IL-1b+peptide causes an approx 2 fold increase in number of CD8
CTLProlif_MaxbyTGFb	dimensionless	0.55	0.55	Calculated from reference	Mouse data	Thomas et al,2005	Fig4B	Approximately 50-60% reduction in proliferation
IFNgSecCTL_MaxbyTGFb	dimensionless	0.8	0.8	Calculated from the reference	Mouse data	Filippi et al, 2005	Fig 5A	TGF-β suppresses naïve CD8+ T-cell activation and enhances the survival and effector function of antigen-experienced/memory CD8+ T-cells. CD8+ T-cells were purified from the spleen of naïve P14 or LCMV-immune C57BL/6 mice, labeled with CFSE, cultured with GP33-loaded dendritic cells in the presence or absence of 3 ng/ml rhTGF-β1, and harvested 2 days later. A and B: Cells were analyzed for IFN-γ …	TGF-b causes a 5 fold reduction in the IFN-g secretion by CD8
CTLApop_MaxbyTGFb	dimensionless	0.6	0.6	Calculated from Reference	Mouse data	Filippi et al, 2005			Approx 30% reduction in CD8 apoptosis due to TGF-b
kp_GMCSF_byCTL	nanogram/(molecule*day)	2.54e-07	2.2e-07	Calculated from reference	Healthy human in-vitro	Rasouli et al, 2015	Fig 3 C	CD45RA−CD4+ T cells were purified from PBMCs. CD45RA−CD4+ T cells were cultured in serum-free medium for five days at a density of 1×106 cells/ml. Cells were stimulated with 1 μg/ml of anti-CD3 and 1 μg/ml anti-CD28 with or without addition of IFN-β.	1.1ng/ml of GM-CSF was secreted by 1e+6 CD4cells/ml in 5 days. Hence rate is 2.2e-7ng/cell/day. 0.00000022 secreted by CD4; same rate is used for CD8
CTLProlif_MaxbyIL12	dimensionless	4.6	4.6	Calculated from reference	Healthy human in-vitro	Vacaflores et al, 2017	Fig 3B	Human activated CD8 T cells were left untreated or pretreated with IL-12 for 24 h (50 ng/mL). Cells were then washed and stimulated with 1 μg/mL of plate bound anti-CD3 antibodies for 18 h with BFA added for the last 5 h. Intracellular protein levels of IFN-γ and TNF-α were determined by flow cytometry. The frequencies and median fluorescence intensities of cytokine expression for IFN-γ and TNF-α…	2.5% IFN-g positive cells are produced in the absence of IL-12 whereas in the presence of 50ng/ml of IL-12 14% of IFN-g positive cells are produced
IL17SecCTL_MaxbyIL23	dimensionless	2.7	2.66667	Calculated from reference	Healthy human in-vitro	Kondo et al, 2009	Fig 4	In vitro differentiation of Tc17 cells. Naive CD27_x0001_CD28_x0001_CD45RA_x0001_CD8_x0001_ T cells from individual U-21 were sorted and stimulated with anti-CD3 and anti-CD28 mAbs in the presence or absence of Th17 cellinducible cytokines. After 9 days in culture, the cells were stimulated with anti-CD3 and anti-CD28 mAbs for 6 h and then stained with anti-IL-17, anti-CCR5, anti-CCR6, anti-CD27,…	% of IL17 positive CD8 cells increases from 0.03 to 0.11; in presence of IL-1b, IL-6, TGF-b and IL-23; conc of cytokines not given
CTLInflux_MaxbyRANTES	dimensionless	0.7	0.73913	Calculated from reference	Mouse data	Galkin et al.,2005		To generate effector CD8+ T cells, splenocytes and cells from peripheral LNs from both CCR5–/– mice and CCR5+/+ littermates were obtained. Pooled cell suspensions (5 × 10^6 cells/ml) were stimulated with 5 µg/ml plate-bound anti-CD3/CD28 Abs for 5 days and then kept in media containing murine IL-2 (10 IU/ml) for the next 9 days. On day 14, CD8+ T cells were purified (purity > 95%) and restimulate…
B-cell parameters
kIn_BCells_Baseline	molecule/(milliliter*day)	30000	30000	Calculated from reference	Healthy human in vitro	Bleuel et al, 1998	Fig 1A	SDF-1α induces chemotaxis in CD38− naive and memory B lymphocytes, but not GC B cells from human tonsil. (A) Human tonsillar B lymphocytes were assayed in the bare filter chemotaxis assay with polycarbonate filters as part of a Transwell insert for migration to different concentrations of SDF-1α. Control shows migration to buffer alone. For antibody inhibition, human tonsillar B lymphocytes were …	5e+5 B-cells were added to transwell plates 1% migration was observed in control after 4h. Size of well not mentioned.Assumed to be 24 well plate with volume of 500ul. Migration rate is calculated as 0.01*5e+5*24/4
BCellApop_MaxbyBAFF	dimensionless	0.72	0.72	Calculated from reference	Healthy human in-vitro	Avery et al, 2003	Fig 2	BAFF enhances survival but does not affect proliferation of human B cells. (a) Total splenic B cells were cultured in medium alone or with BAFF (2.5 μg/ml) and the number of viable cells determined after 2 and 4 days.	In presence of BAFF, 2.8e4 cells were produced whereas in absence of BAFF, 10e4 cells were produced at the end of 4 days
BCellProlif_MaxbyIL6	dimensionless	2.6	2.6	Calculated from reference	Healthy human in-vitro	Jego et al., 2001	Fig 5	Activated B cells (day 0) were cultured alone or with 50 U/mL IL-2 with or without 10 ng/mL IL-6. Proliferation was determined by 3H-TdR incorporation from days 0-3, 4-7, or 7-9. Experiments were performed in triplicate wells, and results are expressed as cpm +/- SD. Results are representative of one out of 2 experiments	Thymidine incorporation at Day 4-7: When both IL-2 and IL-6 are present= 26.3; When only IL-2 is present= 10.02
BCellProlif_MaxbyIFNg	dimensionless	0.7	0.7,	Calculated from reference	Healthy human in-vitro	Abed et al, 1994	Fig 1	B-cells were activated with LPS and 10 U/ml of IFN-g was added to them. IgM production measured 7 days later	In absence of Ifn-g,5ug/ml of IgM was produced whereas lowest IgM pd in presence of IFNg is 1.5 ug/ml
BCellProlif_MaxbyIL10	dimensionless	10	19	Calculated from reference	Healthy human in-vitro	Rousset et al, 1992	Table 5	CD 40 activated B-cells from human tonsils were treated with IL-10 10ng/ml for 12 days	in absence of IL-10, there is 2% IgG secreting B-cells, whereas in presence of IL-10, there is approx 40% IgG secreting B-cells. Fold increase is 40/2
BCellProlif_MaxbyTGFb	dimensionless	0.14	0.14	Calculated from reference	Healthy human in-vitro	Kehrl et al, 1989	abstract; Paper could not be obtained		Anti-TGF-b antibody (along with IL-2) causes an increase of 14% in B-cell proliferation
kd_BCells_Baseline	1/day	0.13	0.133531	Calculated from reference	Human in-vitro	Bagrou et al, 1995	Fig 3	Time course of apoptosis induction of BL-41 cells after anti-IgM triggering. BL-41 cells and the subclone B5 were incubated in the presence of anti-IgM (10 pg/ml) or control antibody (+) FII23c to induce programmed cell death. Apoptosis was assayed morphologically by staining the nuclei with acridine orange after IgM triggering. The number of fragmented nuclei, per 100 cells indicating apoptosis,…	% of apoptotic cells at 24h is 95 in the presence of anti-IgM whereas in absence was 12.5. Calculation of half life is done as t1/2= ln(100/(100-% apoptosis)/time of measurement in days
kdiff_BCells_PlasmaCells	1/day	0.014	0.0142857	Calculated from Reference	Healthy human in-vitro	Jego et al., 2001	Fig 2	Activated B cells (day 0) were cultured for up to 10 days with or without 50 U/mL IL-2, 10 ng/mL IL-6, 10 ng/mL IL-10, 50 μg/mL anti–IL-6 BE-8 mAb as indicated in the figure (A-C). (D) Activated B cells (day 0) were cultured for 7 or 10 days with 50 U/ml IL-2. As indicated, 10 ng/mL IL-6 was added either at day 0, 4, or 7; the percentage of PCs was determined at day 7 (for IL-6 added at day 0 or …	10% Plasma cells in absence of IL-6 and 21% in presence of IL-6 for 7 days. Rate of differentiation is (0.1)/7
BCellDiff_MaxbyIL6	dimensionless	0.7	0.666667	Calculated from Reference	Healthy human in-vitro	Jego et al., 2001	Fig 2	Activated B cells (day 0) were cultured for up to 10 days with or without 50 U/mL IL-2, 10 ng/mL IL-6, 10 ng/mL IL-10, 50 μg/mL anti–IL-6 BE-8 mAb as indicated in the figure (A-C). (D) Activated B cells (day 0) were cultured for 7 or 10 days with 50 U/ml IL-2. As indicated, 10 ng/mL IL-6 was added either at day 0, 4, or 7; the percentage of PCs was determined at day 7 (for IL-6 added at day 0 or …	12% Plasma cells produced in the absence of IL-6 whereas 20% are produced in the presence of 10ng/ml IL-6 at the end of 7 days
Plasma cell parameters
kd_PlasmaCells_Baseline	1/day	0.0137	0.0136877	Calculated from reference	mouse data	Auner et al, 2010	Fig 1 A	Apoptosis of ex vivo–isolated and in vitro–differentiated plasma cells and I.29_x0005__x0003_ cells. The proportion of dead cells was determined by staining with annexinV-FITC and propidium iodide. Primary and in vitro–differentiated plasma cells were analyzed 1 day and 2 days after isolation, respectively. I.29_x0005__x0003_ cells were analyzed before (d0) and one to 4 days after stimulation of …	The % of apoptosed Primary plasma cells is taken. 38% cells are apoptosed on day 1 vs 10% on day 0
Plasma cell survival effect of IL-6		0.94	0.942857	Calculated from reference	Mouse data	Cassese et al, 2003	Table 1	bortezomib (20nM), tunicamycin (5 _x0005_g/mL), and zVADfmk (100_x0005_M) for 48 hours as indicated, and cell death was assessed by staining with annexinV-FITC and propidium
Cytokine degradation								iodide (mean and SEM of 2 independent experiments
kcl_IL6	1/day	5.55	5.54518	Calculated from reference	Human in-vivo	Bracho et al, 2001	Table 3	PK of IL-6 after injection into children	The value is from children
kcl_IL-6	1/day			Calculated from reference	Human in-vivo	Marino et al. 2007		No figure .. just mentioned in the text that clearance of IL-6 is 2-4 h	5.54518
kcl_IL1b	1/day	4.75	4.75301	Calculated from reference	Human in-vitro, intracellular half-life	Hazuda et al, JBC, 1988	Fig 3	Human monocytes from PBMCs. The relative amounts of intracellular IL-la and IL-lb(shown in Fig. 2) were quantitated by densitometry and then expressed as a mole percent of the radiolabeled IL-la or -b present at the 1-h chase time (maximal incorporation). The decay of IL-la (M) and IL-lb(W) in LPS-activated monocytes is graphed as a function of chase time.From three such experiments, the half-liv…	4.75301
			1.10904	Calculated from reference	Rat in-vivo	Kudo et al, 1990	Fig 1	Serum clearance of IL-lb in normal rats after single s.c. or i.v.administration of 1L-1^. Serum levels are expressed as means of three or four animals Â±SE. IL-lrf was administered at time 0.	10.4626
kcl_IL17	1/day	2	2.07944	Calculated from reference	Estimated	Balestrino M, Master's Thesis	Estimated	EStimated based on half life of other cytokines of the IL-17 family to be 8 hrs	2.07944
kcl_IL10	1/day	4.6	4.62098	Calculated from reference	Healthy human in-vivo	Huhn et al, 1997	Fig 1	Serum clearance of IL-10 from healthy human volunteers, followed up for 36 h. n=54. Terminal half-life reported as 2.7- 4.5 h. Mean value of 3.6 used to calculate kd.	4.62098
kcl_IFNg	1/day	3.7	3.69678	Calculated from reference	Cancer patients in-vivo	Foon et al, 1985	Fig 1 A and B	Serum IFN-g levels after IV and IM dosing in 11 cancer patients measured over 24 h. Halflife is reported as 4.5 h in this paper	3.69678
kcl_TGFb	1/day	333	332.711	Calculated from reference	Rat in-vivo	Wakefield et al, 1990	Table 1	25I-TGF-#3I was incorporated into a latent complex with different forms of LAP, and injected into the femoral veins of rats. The plasma half-lives were determined from the decrease in TCA-precipitable radioactivity in the plasma with time. For active TGF-,BI, and latent complexes formed with U-LAP and deS-LAP, the decrease in radioactivity was biphasic and half-life determinations were made for t…	332.711
kcl_AutoAb	1/day	0.05	0.055899	Calculated from reference	RA in-vivo	Levy et al, 1970	Table 1	Half-life of IgG estimated in 10 RA patients, using radiolabelled IgG. Reported as 12.4 days	1.38629
kcl_MIP3	1/day	33	33	Taken to be same as RANTES	Human in-vitro	Hillyer et al, 2005
kcl_MCP1	1/day	8	8.3	Calculated from reference	Mouse in-vivo	Leihn et al, 2010	Mentioned in text	CCL-2 injected into mice through IV. Half life determined to be 1-3 h. Taken as 2 h.	8.31777
kcl_BAFF	1/day	6	6.2	Calculated from reference	Mouse in-vivo	Parry et al, 2001	Mentioned in text	Determined after IV injection in mice to be 160 min	6.23832
kcl_GMCSF	1/day	7	6.6	Calculated from reference	Human in-vivo	Cebon et al, 1988	Mentioned in text	determined after SC injection in human as less than 5 minutes for t1/2 alpha and 150 min for t1/2 beta. t1/2 beta is used	6.65421
kcl_IL12	1/day	0.55	0.554518	Calculated from Reference	Healthy human in vivo	Carreno et al, 2000	Fig 2	Serum clearance of injected recombinant human IL-12	0.554518
kcl_IL23	1/day	0.55	0.554518	Calculated from Reference	Healthy human in vitro	Meier et al, 2019	Fig 2A	HEK293T cells transfected with IL23 vector; translation is stopped with cycloheximide and half-life measured	30h is the value used in calculation of clearance as ln2/t1/2 in hours
			30h	Calculated from Reference	Healthy human in vivo	Carreno et al, 2000	Fig 2	Serum clearance of injected recombinant human IL-12	0.554518
kcl_VEGF	1/day	29	29	Calculated from Reference	Human in vivo	Eppler et al, 2002	Table 4	Terminal half life reported after IV infusion of VEGF to be 33 .7 minutes. i.e. 34 minutes	29.3568
kcl_TNFa	1/day	55	54.8424	Calculated from Reference	Human in vivo	Oliver JC et al,1993	Mentioned in text	TNF-a expression was measured using in-vitro whole blood assays of blood from healthy human which was stimulated with endotoxin to induce cytokine expression	53.376
Migration due to cytokines
TCellinflux_MaxbyTNFa	dimensionless	3.5	3.5	Calculated from Reference	RA patients	Rossol et al, 2013	Fig 1B	Ratio of migrating peripheral blood CD4 T cells from patients with RA in response to the indicated concentrations of soluble TNF was determined in Boyden chamber experiments	Chemotaxis was considered and not chemokinesis
LymphoInflux_MaxbyMIP3	dimensionless	5	5	Calculated from Reference for T cells	Human in-vitro	Wu et al, 2007	Fig 6	Chemotactic migratory abilities of gastric T cells in response to the chemokine CCL20. (A) Gastric infiltrating lymphocytes isolated from different H. pylori-infected donors and gastric T cells were purified with MAC beads. The purity of T cells isolated was greater than 97% as determined using anti-CD3 MAb by flow cytometry. Purified gastric T cells were subjected to a chemotaxis assay (shaded h…	6% migration was observed for 100ng/ml CCL20 whereas 1% migration was observed in absence. Hence, fold increase is calculated as 6/1
			3	Calculated from reference for Bcells	Human in-vitro	Armaz-Gonzalez et al, 2018	Fig 4	CXCL13 and CCL20 exhibit synergistic effect on transmigration of B lymphocytes in vitro. a Migration in Transwell experiments of CD19+ B cells from PB of healthy donors. Chemotaxis induced by presence of CXCL13 (open circles) and CCL20 (open diamonds), as well as by their combination at different concentrations (filled circles). b Migration in Transwell experiments of CD19+ cells in presence of 1…	4 fold increase in migration seen with CCL20 with B cells from the peripheral blood while 3 fold increase is seen with B cells from synovial fluid. 3 fold is taken
TCellinflux_MaxbyRANTES	dimensionless	10	10	Calculated from reference	Human in-vitro	Franitza et al, 2000	Fig 5	Effects of TNF-a on chemokine-induced T cell chemotaxis. Analysis of the directional migration of T cells (.94% CD31 T cells, of which .97% were CD45RO1 cells) toward RANTES (A) and SDF-1 (B) source (drop III) in the absence or the presence of either matrix-complexed TNF-a or soluble TNF-a added to drop II (i.e., migration zone) immediately before connecting the drops. The data introduced for eac…	Average migration in the absence of any chemokine is 2% (at 40-60 min timepoints) whereas in the presence of 100 ng/ml RANTES, it is 22% at 40-60 min. Hence, fold increase in migration due to RANTES is estimated as 22/2
PD parameters
KD_ADA	M	3.04e-14	3e-11		In vitro experiments	Kaymakcalan et al, 2009	Table 1	Biacore data on binidng of soluble TNF by Ada.
Koff_Ada	sec-1	4.061	4.7e-05		In vitro experiments	Kaymakcalan et al, 2009	Table 1	Biacore data on binidng of soluble TNF by Ada.
MolWt_Ada	ug/mol		148000000000		In-vitro	Humira FDA data	As reported in the Humira FDA doc
MolWt_TNFa	ng/mol		17300000000000			Taken from Sigma Aldrich
KD_TCZ	M		2.5e-12		Human cell line	Mihara et al, 2005	Fig 2	Binidng of radiolabelled Toci to IL-6R on multiple myeloma cellline	Scatchard plot used to determine KD
Koff_TCZ	sec-1	4.061	4.7e-05	Taken from Adalimumab data
MolWt_IL6	ng/mol		21000000000000			Taken from Sigma Aldrich
MolWt_TCZ	ug/mol		148000000000	Taken as same as ada since both are mAbs	in-vitro
